# Supplementary material for: Identifying 8-mRNAsi Based Signature for Predicting Survival in Patients With Head and Neck Squamous Cell Carcinoma via Machine Learning
Source: Front Genet. 2020 Oct 29;11:566159. doi: 10.3389/fgene.2020.566159 (PMC7721480; doi:10.3389/fgene.2020.566159)
Supplement: Supplementary Table 2 — 1518 genes information from yellow and blue modules. [file Table_2.xlsx]

## Sheet: WGCNA_samples
TCGA-CR-7390-01
TCGA-CN-4722-01
TCGA-BA-A6DB-01
TCGA-UF-A71A-01
TCGA-BA-7269-01
TCGA-CV-6937-01
TCGA-H7-A6C4-01
TCGA-D6-A74Q-01
TCGA-CV-A463-01
TCGA-CV-7177-01
TCGA-CV-7248-01
TCGA-D6-6517-01
TCGA-HD-7229-01
TCGA-CR-7367-01
TCGA-CV-7236-01
TCGA-CR-7369-01
TCGA-BA-A6DL-01
TCGA-CN-6021-01
TCGA-CN-A498-01
TCGA-P3-A6T4-01
TCGA-CN-6018-01
TCGA-CV-A45U-01
TCGA-CV-5442-01
TCGA-CV-6433-01
TCGA-CN-4731-01
TCGA-CV-5966-01
TCGA-CV-6935-01
TCGA-BA-A6DJ-01
TCGA-CV-5440-01
TCGA-IQ-A61H-01
TCGA-CV-6945-01
TCGA-CV-7091-01
TCGA-CQ-A4CB-01
TCGA-IQ-A6SH-01
TCGA-HD-7754-01
TCGA-CQ-A4CE-01
TCGA-CV-7095-01
TCGA-T3-A92N-01
TCGA-CR-7394-01
TCGA-CV-5443-01
TCGA-QK-A6IF-01
TCGA-CV-7411-01
TCGA-CX-7219-01
TCGA-MT-A67A-01
TCGA-CV-7100-01
TCGA-P3-A6T2-01
TCGA-P3-A5QA-01
TCGA-CV-7435-01
TCGA-CR-5247-01
TCGA-QK-A6VB-01
TCGA-CR-7374-01
TCGA-UF-A7JH-01
TCGA-CN-A63W-01
TCGA-F7-A50I-01
TCGA-TN-A7HI-01
TCGA-CR-6481-01
TCGA-HD-7831-01
TCGA-CV-7263-01
TCGA-IQ-A61I-01
TCGA-CX-7082-01
TCGA-BA-6869-01
TCGA-T2-A6WX-01
TCGA-CV-5976-01
TCGA-HD-8224-01
TCGA-BA-5152-01
TCGA-HD-A633-01
TCGA-QK-A8Z9-01
TCGA-CV-5973-01
TCGA-BB-4223-01
TCGA-CV-7261-01
TCGA-CN-5369-01
TCGA-CQ-7068-01
TCGA-RS-A6TP-01
TCGA-UP-A6WW-01
TCGA-CQ-A4CD-01
TCGA-UF-A7J9-01
TCGA-CV-5979-01
TCGA-CV-6003-01
TCGA-CQ-6229-01
TCGA-CQ-A4CH-01
TCGA-BA-5559-01
TCGA-CN-A6V3-01
TCGA-CN-6019-01
TCGA-CN-6020-01
TCGA-CR-5243-01
TCGA-QK-A64Z-01
TCGA-CR-7386-01
TCGA-CV-A45X-01
TCGA-CV-5970-01
TCGA-F7-A61V-01
TCGA-T2-A6X2-01
TCGA-DQ-5631-01
TCGA-CV-7413-01
TCGA-CN-4738-01
TCGA-CV-6948-01
TCGA-CV-6951-01
TCGA-CR-6480-01
TCGA-CV-7416-01
TCGA-CV-5430-01
TCGA-CV-A6JZ-01
TCGA-BA-5558-01
TCGA-CN-6998-01
TCGA-CV-7423-01
TCGA-CQ-6225-01
TCGA-CN-6994-01
TCGA-CN-A49A-01
TCGA-BA-4074-01
TCGA-CN-6992-01
TCGA-CQ-5332-01
TCGA-QK-A8Z8-01
TCGA-F7-A620-01
TCGA-CR-6487-01
TCGA-UF-A7JV-01
TCGA-BB-4228-01
TCGA-CV-7406-01
TCGA-CV-A461-01
TCGA-CV-5436-01
TCGA-HD-A634-01
TCGA-CQ-5330-01
TCGA-HD-7832-01
TCGA-CV-7104-01
TCGA-UF-A718-01
TCGA-KU-A66S-01
TCGA-CV-7432-01
TCGA-D6-A6EM-01
TCGA-BA-A4IF-01
TCGA-CN-A6V7-01
TCGA-CX-A4AQ-01
TCGA-CN-6022-01
TCGA-CV-7446-01
TCGA-CV-6955-01
TCGA-CN-6024-01
TCGA-CN-A497-01
TCGA-CR-7399-01
TCGA-D6-6826-01
TCGA-CV-7437-01
TCGA-CR-6478-01
TCGA-CN-5363-01
TCGA-MZ-A6I9-01
TCGA-QK-A6VC-01
TCGA-BB-8596-01
TCGA-CN-4739-01
TCGA-HL-7533-01
TCGA-CN-5366-01
TCGA-BA-4075-01
TCGA-CV-6933-01
TCGA-D6-6827-01
TCGA-CX-7086-01
TCGA-CV-7421-01
TCGA-DQ-7591-01
TCGA-CV-6942-01
TCGA-IQ-A61J-01
TCGA-MT-A67D-01
TCGA-CQ-7069-01
TCGA-D6-A6EP-01
TCGA-IQ-7632-01
TCGA-CR-7376-01
TCGA-QK-A652-01
TCGA-CV-A45Z-01
TCGA-D6-A6EO-01
TCGA-CV-A6K0-01
TCGA-CV-6939-01
TCGA-CQ-5325-01
TCGA-CV-A45R-01
TCGA-CR-6472-01
TCGA-CN-A6UY-01
TCGA-CV-5432-01
TCGA-CN-4734-01
TCGA-CQ-6222-01
TCGA-CR-5249-01
TCGA-TN-A7HL-01
TCGA-D6-8569-01
TCGA-CV-A6JU-01
TCGA-CN-6010-01
TCGA-MZ-A7D7-01
TCGA-CN-6989-01
TCGA-BA-A4IH-01
TCGA-CV-6441-01
TCGA-CN-A63U-01
TCGA-CV-A6K2-01
TCGA-D6-8568-01
TCGA-CQ-5324-01
TCGA-UF-A7JT-01
TCGA-CR-7364-01
TCGA-CN-5370-01
TCGA-DQ-5630-01
TCGA-CV-7099-01
TCGA-4P-AA8J-01
TCGA-CR-6473-01
TCGA-CN-5356-01
TCGA-BA-4076-01
TCGA-D6-6823-01
TCGA-CQ-7065-01
TCGA-CV-A460-01
TCGA-CV-7415-01
TCGA-P3-A6T0-01
TCGA-CV-A6JY-01
TCGA-F7-7848-01
TCGA-CV-6436-01
TCGA-CV-7418-01
TCGA-CV-6953-01
TCGA-CV-A45P-01
TCGA-BA-5557-01
TCGA-CN-6016-01
TCGA-BA-6873-01
TCGA-RS-A6TO-01
TCGA-UF-A7JD-01
TCGA-CQ-5327-01
TCGA-UF-A7JC-01
TCGA-CV-6936-01
TCGA-CQ-6221-01
TCGA-QK-A8ZB-01
TCGA-CR-6474-01
TCGA-CV-5977-01
TCGA-C9-A47Z-01
TCGA-CV-6943-01
TCGA-BA-A8YP-01
TCGA-CV-7255-01
TCGA-P3-A6T3-01
TCGA-CQ-5334-01
TCGA-BA-5151-01
TCGA-CN-6996-01
TCGA-MT-A67F-01
TCGA-CQ-6224-01
TCGA-CR-6488-01
TCGA-CR-7368-01
TCGA-BA-5556-01
TCGA-CV-5444-01
TCGA-MT-A7BN-01
TCGA-UF-A7JA-01
TCGA-CV-7254-01
TCGA-CN-4741-01
TCGA-CN-5358-01
TCGA-IQ-A61G-01
TCGA-CV-7089-01
TCGA-CN-6023-01
TCGA-CR-6477-01
TCGA-BA-A6DD-01
TCGA-KU-A6H8-01
TCGA-CQ-6220-01
TCGA-CR-7377-01
TCGA-CV-7428-01
TCGA-CV-7440-01
TCGA-CN-5374-01
TCGA-CN-4728-01
TCGA-HD-A4C1-01
TCGA-WA-A7H4-01
TCGA-CR-6467-01
TCGA-CV-7180-01
TCGA-CV-7422-01
TCGA-CN-5360-01
TCGA-CN-4737-01
TCGA-MT-A51W-01
TCGA-CR-7395-01
TCGA-CV-6960-01
TCGA-KU-A66T-01
TCGA-MZ-A5BI-01
TCGA-BA-4077-01
TCGA-P3-A6T5-01
TCGA-CR-7371-01
TCGA-CQ-6223-01
TCGA-CV-7250-01
TCGA-CR-7365-01
TCGA-CN-A499-01
TCGA-CQ-5333-01
TCGA-H7-7774-01
TCGA-BA-A6DI-01
TCGA-T2-A6WZ-01
TCGA-CV-A45V-01
TCGA-BA-4078-01
TCGA-BB-8601-01
TCGA-P3-A5Q6-01
TCGA-H7-A76A-01
TCGA-CR-6482-01
TCGA-P3-A5QE-01
TCGA-P3-A6SW-01
TCGA-KU-A6H7-01
TCGA-CN-A642-01
TCGA-P3-A5Q5-01
TCGA-CX-7085-01
TCGA-CR-7373-01
TCGA-CV-5435-01
TCGA-CV-7253-01
TCGA-CV-7245-01
TCGA-CV-A45W-01
TCGA-CR-7404-01
TCGA-F7-A61S-01
TCGA-CN-5364-01
TCGA-CQ-7071-01
TCGA-CV-6961-01
TCGA-H7-8502-01
TCGA-CN-5359-01
TCGA-QK-A8Z7-01
TCGA-HD-8314-01
TCGA-UF-A71D-01
TCGA-CR-7402-01
TCGA-QK-AA3K-01
TCGA-CV-7438-01
TCGA-CR-6484-01
TCGA-CR-7383-01
TCGA-CV-7434-01
TCGA-CV-A6JD-01
TCGA-CV-7427-01
TCGA-QK-A8ZA-01
TCGA-CN-6011-01
TCGA-CV-A465-01
TCGA-F7-A61W-01
TCGA-CN-6997-01
TCGA-CR-6493-01
TCGA-CV-A468-01
TCGA-CN-4723-01
TCGA-BB-A5HZ-01
TCGA-CN-6995-01
TCGA-CV-7247-01
TCGA-UF-A7JK-01
TCGA-HD-8635-01
TCGA-CV-7433-01
TCGA-MT-A51X-01
TCGA-CN-6012-01
TCGA-BA-A6DG-01
TCGA-CV-7090-01
TCGA-F7-8489-01
TCGA-CQ-A4C6-01
TCGA-IQ-7630-01
TCGA-CQ-A4C9-01
TCGA-BA-6872-01
TCGA-CV-7407-01
TCGA-UF-A7JF-01
TCGA-CV-A464-01
TCGA-CV-7429-01
TCGA-CV-6956-01
TCGA-IQ-A6SG-01
TCGA-CN-4740-01
TCGA-CR-7385-01
TCGA-C9-A480-01
TCGA-BA-6870-01
TCGA-CN-5373-01
TCGA-D6-A4ZB-01
TCGA-CV-5441-01
TCGA-CV-7178-01
TCGA-CV-7097-01
TCGA-HD-A6HZ-01
TCGA-CV-5439-01
TCGA-CV-6962-01
TCGA-CQ-A4C7-01
TCGA-T3-A92M-01
TCGA-QK-AA3J-01
TCGA-D6-6824-01
TCGA-CR-7370-01
TCGA-CR-5248-01
TCGA-CR-7388-01
TCGA-CN-A6V6-01
TCGA-CV-5434-01
TCGA-CQ-5323-01
TCGA-CN-A49C-01
TCGA-CR-6470-01
TCGA-CN-A63T-01
TCGA-HD-8634-01
TCGA-CN-A63V-01
TCGA-CV-7424-01
TCGA-QK-A6IG-01
TCGA-CV-7425-01
TCGA-CV-7430-01
TCGA-UF-A7JJ-01
TCGA-BB-A5HY-01
TCGA-CN-4735-01
TCGA-F7-A624-01
TCGA-BA-5153-01
TCGA-CV-6954-01
TCGA-CV-7414-01
TCGA-CN-4730-01
TCGA-DQ-5629-01
TCGA-CV-6940-01
TCGA-CV-5971-01
TCGA-CV-7103-01
TCGA-CN-A49B-01
TCGA-UF-A71B-01
TCGA-CN-6988-01
TCGA-CR-7397-01
TCGA-CV-5431-01
TCGA-UF-A7JO-01
TCGA-CR-7382-01
TCGA-P3-A6T7-01
TCGA-F7-A50G-01
TCGA-CV-6952-01
TCGA-CN-4729-01
TCGA-CN-4736-01
TCGA-CR-7379-01
TCGA-CQ-5331-01
TCGA-CR-7372-01
TCGA-BA-A6DE-01
TCGA-CV-A45Y-01
TCGA-BB-4224-01
TCGA-P3-A6T6-01
TCGA-CN-4725-01
TCGA-D6-6515-01
TCGA-CV-A45T-01
TCGA-CV-A45O-01
TCGA-CR-7392-01
TCGA-CN-6017-01
TCGA-CV-7252-01
TCGA-CV-6938-01
TCGA-IQ-A61O-01
TCGA-CQ-5329-01
TCGA-CR-7391-01
TCGA-CV-7235-01
TCGA-CR-6491-01
TCGA-CR-6471-01
TCGA-CR-7393-01
TCGA-P3-A5QF-01
TCGA-P3-A6SX-01
TCGA-CN-6013-01
TCGA-CV-5978-01
TCGA-DQ-7588-01
TCGA-IQ-A61E-01
TCGA-CN-5365-01
TCGA-DQ-7592-01
TCGA-CQ-7072-01
TCGA-CQ-7063-01
TCGA-CV-A6JO-01
TCGA-D6-A4Z9-01
TCGA-BA-6871-01
TCGA-CV-7242-01
TCGA-CN-4742-01
TCGA-CV-6950-01
TCGA-CN-5355-01
TCGA-H7-8501-01
TCGA-BB-4227-01
TCGA-CQ-6228-01
TCGA-CV-7101-01
TCGA-CR-7380-01
TCGA-T2-A6X0-01
TCGA-CR-6492-01
TCGA-CR-7398-01
TCGA-BA-A6D8-01
TCGA-CN-5361-01
TCGA-DQ-5624-01
TCGA-UF-A71E-01
TCGA-CV-6959-01
TCGA-CQ-A4CI-01
TCGA-CN-A641-01
TCGA-BB-4225-01
TCGA-D6-6825-01
TCGA-CQ-6227-01
TCGA-CV-7568-01
TCGA-CQ-5326-01
TCGA-CN-4733-01
TCGA-BA-A4II-01
TCGA-P3-A6T8-01
TCGA-CR-7401-01
TCGA-CV-7183-01
TCGA-QK-A6V9-01
TCGA-HD-7753-01
TCGA-CV-7102-01
TCGA-BA-6868-01
TCGA-CV-6941-01
TCGA-BA-A4IG-01
TCGA-WA-A7GZ-01
TCGA-F7-8298-01
TCGA-D6-A6EN-01
TCGA-BB-A6UO-01
TCGA-CQ-6218-01
TCGA-BA-5555-01
TCGA-CV-7238-01
TCGA-BB-A5HU-01
TCGA-CR-5250-01
TCGA-CV-6934-01
TCGA-F7-A622-01
TCGA-BB-4217-01
TCGA-UF-A719-01
TCGA-CR-7389-01
TCGA-BB-A6UM-01
TCGA-CV-7410-01
TCGA-CQ-A4CA-01
TCGA-D6-6516-01
TCGA-CN-4727-01
TCGA-DQ-5625-01
TCGA-CQ-A4CG-01
TCGA-CN-5367-01
TCGA-TN-A7HJ-01
TCGA-F7-A623-01
TCGA-CQ-6219-01
TCGA-F7-A50J-01

## Sheet: Models_genes
Genes	GS.Gender	GS.Age	GS.T_1	GS.N_1	GS.Stage	GS.Grade	GS.Alcohol	GS.mRNAsi	p.GS.Gender	p.GS.Age	p.GS.T_1	p.GS.N_1	p.GS.Stage	p.GS.Grade	p.GS.Alcohol	p.GS.mRNAsi	Module
SEPSECS	0.0901505	-0.0731106	-0.0850213	0.0728519	0.0472255	0.200569	0.0650934	0.126319	0.0476854	0.108548	0.061891	0.109807	0.300307	8.92298e-06	0.153182	0.00543432	blue
CWC27	0.0859017	-0.0492044	-0.024626	0.0824806	0.100248	0.20105	0.0403097	0.280668	0.0592301	0.280486	0.589272	0.0701274	0.0275933	8.48232e-06	0.376717	3.40809e-10	blue
RAD17	0.0848046	-0.0595367	-0.0719887	0.0684013	0.0731542	0.278109	0.0566219	0.190989	0.0625609	0.191477	0.114092	0.13332	0.108337	4.99212e-10	0.214175	2.38404e-05	blue
NLGN2	0.179413	-0.0141765	0.052102	0.0169982	0.121756	0.141443	0.0669745	-0.335653	7.33927e-05	0.755976	0.253094	0.709423	0.00738617	0.00183232	0.141629	3.49367e-14	yellow
PKMYT1	0.119684	-0.0386434	0.018282	0.114801	0.0233614	0.149889	0.0818985	0.441011	0.00846368	0.396776	0.688582	0.0115757	0.60854	0.000952154	0.0721353	2.1013e-24	blue
GUCY1A1	0.0611591	0.0144858	-0.0201097	0.00458028	0.0614907	0.0284013	0.0944314	-0.469352	0.179634	0.750826	0.659318	0.920025	0.177281	0.533488	0.0380233	7.86509e-28	yellow
MTF2	0.127587	-0.056095	-0.0803656	0.0883007	0.053979	0.222326	0.0568119	0.275947	0.00498153	0.218476	0.0776487	0.0524564	0.236373	8.00051e-07	0.212639	6.87115e-10	blue
NCAPG	0.00102281	-0.0248647	-0.0688903	0.112249	0.000103853	0.173526	0.0829468	0.391021	0.982113	0.585667	0.130561	0.0135738	0.998184	0.000126667	0.0685522	4.28766e-19	blue
PTPRB	-0.0127812	0.0309369	-0.103543	-0.0516992	-0.00589228	0.0474938	0.0535024	-0.395056	0.77934	0.497575	0.0228576	0.256786	0.89723	0.297566	0.240543	1.72189e-19	yellow
MAP2K7	0.185514	-0.0286401	0.0121998	0.0692251	0.0382071	0.209641	0.097083	0.194961	4.09277e-05	0.530051	0.789135	0.128697	0.402134	3.36579e-06	0.0329139	1.59549e-05	blue
KCNE4	0.0554416	-0.0255885	0.0159245	0.0342873	0.100422	0.138327	0.0267048	-0.515347	0.223896	0.574798	0.727019	0.452166	0.0273236	0.0023126	0.558224	4.03125e-34	yellow
CLN6	0.0427304	0.0469212	-0.0276633	0.0406601	0.0580676	0.172728	0.0301884	0.376767	0.348711	0.303435	0.544181	0.37258	0.202687	0.000136206	0.508042	9.74131e-18	blue
GNA12	0.0244155	-0.0420545	0.0265316	0.0391284	-0.00507567	0.0421984	0.113509	-0.326805	0.592459	0.356395	0.56078	0.390872	0.911409	0.35475	0.012552	1.74629e-13	yellow
HEY2	0.123703	0.0434121	-0.0513381	-0.0628779	0.00241994	0.08908	0.00217571	-0.364274	0.00648757	0.341068	0.260127	0.167689	0.957695	0.0504	0.961961	1.32991e-16	yellow
PTCD3	0.112448	-0.0123281	0.0817975	0.0909533	0.100414	0.210967	-0.00737237	0.39487	0.0134083	0.786971	0.0724884	0.045731	0.0273359	2.90795e-06	0.871616	1.79657e-19	blue
NTM	0.0386016	-0.0307826	0.0864717	-0.0231833	0.107401	-0.0267708	0.0438213	-0.549739	0.397287	0.499725	0.0575585	0.611276	0.0182213	0.557251	0.336533	1.71339e-39	yellow
MATN3	0.0317161	-0.0496858	0.0262139	0.01327	0.000375121	0.108047	-0.0167754	-0.286825	0.486803	0.275801	0.565483	0.771132	0.993439	0.0175308	0.713061	1.33852e-10	yellow
PLOD1	0.0251857	-0.0627125	0.0355838	-0.00841273	0.0991209	0.13192	0.063345	-0.402692	0.580835	0.168812	0.435241	0.85369	0.0293966	0.00367908	0.164548	2.9602e-20	yellow
RCN3	0.119002	-5.81581e-07	0.057682	0.0180058	0.0385255	0.105837	0.0719935	-0.484735	0.00884819	0.99999	0.205706	0.693046	0.398219	0.019991	0.114068	7.89303e-30	yellow
RMI2	0.205805	-0.0628752	-0.062387	0.128437	0.101636	0.303953	0.0339986	0.475849	5.11004e-06	0.167707	0.171038	0.00469724	0.0255039	8.80002e-12	0.455985	1.15884e-28	blue
RAD54L	0.163349	-0.0344732	0.0091433	0.173204	0.0897042	0.284819	0.132774	0.487039	0.000312278	0.449717	0.841146	0.000130429	0.048802	1.81947e-10	0.00346229	3.88192e-30	blue
TTLL4	0.0824396	-0.0434252	-0.116399	0.0450482	-0.00457537	0.246121	0.0691038	0.209057	0.0702673	0.340923	0.0104612	0.323166	0.920111	4.2639e-08	0.12937	3.58856e-06	blue
HMGB2	0.16912	-0.0447668	-0.0639961	0.17726	0.0464137	0.336113	0.0734186	0.457981	0.000188391	0.326201	0.160243	8.97857e-05	0.308701	3.20867e-14	0.107063	2.03812e-26	blue
NIF3L1	0.141804	-0.0111369	-0.0441554	0.104764	0.00565389	0.200742	0.0281047	0.382825	0.00178299	0.807128	0.332859	0.0212896	0.901366	8.76189e-06	0.537771	2.63187e-18	blue
SIM2	0.111997	-0.0908604	-0.152306	0.0726897	-0.0353619	0.182754	0.063731	0.153304	0.0137869	0.0459536	0.00078452	0.110602	0.438111	5.34302e-05	0.161985	0.000723588	blue
ZDHHC6	0.121417	-0.0914931	0.0139671	0.136972	0.0591016	0.223361	0.110316	0.211669	0.00755389	0.0444549	0.759469	0.00255541	0.194748	7.08788e-07	0.0152844	2.69047e-06	blue
POU6F1	0.129426	0.0479633	-0.105501	0.0312671	0.0879058	0.266795	0.0537253	-0.373099	0.00438509	0.29281	0.0203907	0.492995	0.0535249	2.57635e-09	0.238587	2.12357e-17	yellow
BIN3	0.069905	-0.00525132	0.00205386	0.0903703	0.0636626	0.196099	0.0756728	0.19403	0.124976	0.908357	0.96409	0.0471436	0.162437	1.41992e-05	0.0966826	1.75418e-05	blue
SAP30	0.175772	-0.0181291	-0.0705157	0.187153	0.0824169	0.300962	0.0997233	0.273449	0.000103068	0.691052	0.121706	3.48696e-05	0.0703446	1.43408e-11	0.0284206	9.90515e-10	blue
ZNF566	0.189773	-0.053862	-0.129674	0.0737514	0.0500225	0.294275	0.0493358	0.151765	2.69172e-05	0.237392	0.00430974	0.105477	0.272555	4.18878e-11	0.279201	0.000819444	blue
ZGRF1	0.163864	-0.0531211	-0.00902291	0.141097	0.0910681	0.223725	0.0697992	0.322615	0.000298697	0.243916	0.84321	0.00188065	0.0454572	6.7918e-07	0.12555	3.67463e-13	blue
SGCB	0.0531948	-0.0187175	-0.0408361	-0.00198892	0.0526645	0.193753	0.115736	-0.442897	0.243262	0.681564	0.370512	0.965225	0.247998	1.80434e-05	0.0109113	1.27154e-24	yellow
ITGB3BP	0.141038	-0.067216	-0.108958	0.154761	0.0838785	0.324794	0.053617	0.455753	0.001889	0.140195	0.016596	0.000642513	0.0654912	2.49948e-13	0.239536	3.80289e-26	blue
ERO1B	0.148102	-0.054729	-0.105456	0.112806	0.0596916	0.239412	0.0425568	0.117713	0.00109676	0.229915	0.0204441	0.013114	0.190322	1.00609e-07	0.350675	0.00961685	blue
HAUS5	0.146599	0.0150416	-0.0857991	0.123774	0.073699	0.266492	0.0228875	0.354915	0.00123369	0.7416	0.0595354	0.00645643	0.105726	2.68941e-09	0.615831	8.75475e-16	blue
F2RL2	0.0338137	0.0141742	-0.0188851	-0.0674856	-0.0318938	0.0148413	0.135643	-0.442616	0.458439	0.756014	0.678871	0.138608	0.484364	0.74492	0.0028158	1.37071e-24	yellow
TONSL	0.177604	0.000449	-0.00303813	0.117684	0.121327	0.208388	0.0892417	0.370647	8.69579e-05	0.992147	0.946903	0.00963463	0.00759894	3.86074e-06	0.0499818	3.55528e-17	blue
TYK2	0.159146	-0.0258835	-0.116724	0.127421	0.0620458	0.294435	0.106549	0.0991607	0.000446523	0.570395	0.010246	0.00503887	0.173395	4.08403e-11	0.0191674	0.0293311	blue
TIPIN	0.114584	-0.0697472	-0.0728248	0.100696	0.0482518	0.210186	0.102526	0.542569	0.0117344	0.125832	0.109939	0.0269042	0.289914	3.16978e-06	0.0242382	2.54166e-38	blue
FN3KRP	0.0904685	-0.0594357	-0.0309471	0.0697242	0.0718411	0.232647	0.0711464	0.282852	0.0469031	0.192233	0.497434	0.125958	0.114837	2.33071e-07	0.118399	2.45296e-10	blue
NCAPH2	0.225552	-0.0492406	-0.0458386	0.125622	0.139267	0.263382	0.115622	0.282032	5.47514e-07	0.280132	0.31474	0.00569863	0.00215683	4.165e-09	0.0109906	2.7761e-10	blue
DPYSL3	0.0772848	0.0481022	-0.0639197	-0.0466287	0.0236337	0.136623	0.0488904	-0.31056	0.0897635	0.291413	0.160744	0.306463	0.604368	0.00262157	0.28357	2.9323e-12	yellow
EXTL2	0.121592	-0.0758269	0.004305	0.0529308	0.0916621	0.208696	0.076932	-0.187447	0.00746675	0.0960031	0.924817	0.245612	0.0440617	3.73312e-06	0.0912429	3.38772e-05	yellow
ZC3H8	0.189612	-0.0092611	0.0600311	0.0490165	0.128923	0.188879	0.0302133	0.397492	2.73525e-05	0.839127	0.187809	0.282329	0.00454133	2.94144e-05	0.507692	9.86758e-20	blue
MARVELD1	0.0409045	-0.0192087	0.0898068	-0.0154531	0.0811994	0.112129	0.0442724	-0.379219	0.369711	0.673682	0.0485433	0.734792	0.0746089	0.0136755	0.331578	5.75529e-18	yellow
C14orf93	0.181674	-0.065165	-0.0150355	0.0714564	0.0965082	0.294797	0.0315752	0.197632	5.92385e-05	0.152729	0.741701	0.116799	0.0339689	3.85644e-11	0.488741	1.21218e-05	blue
NREP	0.0231977	-0.0593674	-0.040736	0.0733808	0.0668399	0.097636	0.043515	-0.516005	0.611053	0.192745	0.371688	0.107245	0.142433	0.0319256	0.339925	3.22348e-34	yellow
LRRC32	0.0112796	0.0261449	0.03312	0.0187425	0.0967497	0.0554764	0.0465086	-0.66567	0.804707	0.566507	0.467716	0.681162	0.0335222	0.223605	0.307712	3.91356e-63	yellow
UQCRC1	0.0864446	-0.0137654	-0.0522172	0.12211	0.125282	0.262108	0.0336684	0.403515	0.057637	0.762839	0.252044	0.00721518	0.00583191	4.974e-09	0.460375	2.44142e-20	blue
CENPE	0.0619768	-0.0285446	0.00242625	0.0765251	0.0286407	0.109395	0.0910735	0.296864	0.173875	0.531424	0.957585	0.0929732	0.530043	0.0161635	0.0454443	2.77518e-11	blue
TSC2	0.160522	-0.0819879	-0.126508	0.0666632	0.030034	0.218573	0.0351426	0.02286	0.000397592	0.0718239	0.00536435	0.143493	0.510215	1.23492e-06	0.44096	0.616256	blue
CDH11	0.0625395	0.0370649	0.0568598	0.0164283	0.0859596	0.026685	0.0647561	-0.545799	0.169992	0.41636	0.212253	0.718745	0.0590586	0.558516	0.155327	7.60384e-39	yellow
ZNF700	0.191526	-0.0637063	-0.0704153	0.0623974	0.0484224	0.253415	0.101839	0.26987	2.25919e-05	0.162149	0.122239	0.170966	0.28821	1.62911e-08	0.0252105	1.66179e-09	blue
CMTM3	0.0887474	-0.0381117	0.0848025	0.0339192	0.0949906	0.141282	0.0406238	-0.592234	0.0512693	0.40331	0.0625674	0.457037	0.0368932	0.00185458	0.373008	4.70992e-47	yellow
NEK2	0.166563	-0.0209355	0.012706	0.180531	0.123543	0.293215	0.114562	0.476661	0.00023616	0.646261	0.780605	6.60402e-05	0.00655745	4.9518e-11	0.0117511	9.09591e-29	blue
CTHRC1	0.058347	0.0300273	0.105226	0.00454242	0.12332	0.0606257	0.0307821	-0.583847	0.200518	0.510309	0.020722	0.920684	0.00665607	0.183466	0.49973	1.79508e-45	yellow
PHGDH	0.165965	0.00164776	-0.0628987	0.0712111	0.0832584	0.300933	0.0850604	0.260573	0.000248848	0.971187	0.167548	0.118063	0.0675157	1.44097e-11	0.0617708	6.1526e-09	blue
PBK	0.109295	0.0280737	-0.0367757	0.153455	0.0256148	0.245379	0.101765	0.48325	0.0162614	0.53822	0.420008	0.000714802	0.574405	4.69403e-08	0.0253167	1.24326e-29	blue
DACT1	0.0485583	-0.0260966	0.0435384	0.0174592	0.0898514	0.0665661	0.0618158	-0.62874	0.286858	0.567225	0.339664	0.701912	0.0484312	0.144079	0.174998	1.65442e-54	yellow
EYA2	0.162019	-0.00808694	-0.130497	0.108018	0.0758086	0.25493	0.0255658	0.169352	0.000350018	0.859295	0.0040682	0.0175609	0.0960835	1.32894e-08	0.575137	0.000184537	blue
OARD1	0.16183	-0.0126217	-0.0134588	0.0759481	0.0806518	0.240107	0.030077	0.322669	0.000355701	0.782025	0.767968	0.0954715	0.0765942	9.21529e-08	0.509609	3.63988e-13	blue
MMP11	0.110511	-0.0278824	0.0789119	0.0418818	0.125746	0.0138295	0.0409997	-0.453826	0.0151038	0.540994	0.0831887	0.358375	0.00565063	0.761766	0.368597	6.4967e-26	yellow
FBLN7	0.0446091	-0.0867634	-0.00766167	0.0432186	0.0563199	0.144342	-0.0453085	-0.348813	0.32791	0.0567181	0.866624	0.343227	0.216633	0.00146927	0.320375	2.8933e-15	yellow
SLBP	0.0916838	-0.074019	-0.0626684	0.122428	0.075994	0.240437	0.115932	0.365338	0.0440116	0.104216	0.169112	0.00706406	0.0952709	8.83805e-08	0.0107763	1.06915e-16	blue
MEIS3	0.0513688	-0.0339159	0.0824805	-0.00520597	0.0702244	0.0547683	0.032605	-0.396876	0.259842	0.457082	0.0701278	0.909145	0.123258	0.22958	0.474669	1.13657e-19	yellow
RNASEH2B	0.124257	0.00593979	-0.0119287	0.0686188	0.0505517	0.328142	0.0831067	0.242345	0.00625019	0.896406	0.793715	0.132087	0.267508	1.37386e-13	0.0680187	6.93421e-08	blue
PARP16	0.157465	-0.057909	-0.0240452	0.103181	0.0913165	0.308017	0.0311694	0.214574	0.000513978	0.203925	0.598087	0.0233398	0.0448692	4.4911e-12	0.494348	1.94483e-06	blue
ZCCHC8	0.106107	-0.011959	-0.0252776	0.0048735	0.0229689	0.185094	0.0490235	0.293022	0.0196748	0.793203	0.579455	0.914924	0.614576	4.26303e-05	0.28226	5.10484e-11	blue
CRTAP	0.0400851	0.0389003	0.00911509	-0.00536968	0.0835109	0.230488	0.0459758	-0.281857	0.379384	0.393642	0.841629	0.906301	0.0666853	3.0314e-07	0.313292	2.85025e-10	yellow
LRP1	0.038218	0.0240483	0.00606028	-0.0434935	0.0741325	0.0442935	0.0510644	-0.537227	0.401999	0.59804	0.894316	0.340163	0.103684	0.331347	0.262681	1.81881e-37	yellow
DDR2	0.0137616	-0.0131142	0.0248391	-0.0525236	0.0577306	0.0467832	0.0789363	-0.612947	0.762901	0.773744	0.586053	0.249268	0.205324	0.304861	0.0830932	3.65812e-51	yellow
FUT8	0.0747279	-0.00239709	-0.0424244	-0.00061426	0.0313443	0.188629	0.135022	-0.276866	0.100932	0.958094	0.352177	0.989257	0.491928	3.01501e-05	0.00294558	6.00107e-10	yellow
CYS1	0.0739416	-0.0174024	0.0353033	0.00622293	0.0728593	0.0354084	0.0347237	-0.582728	0.104579	0.702835	0.438871	0.891497	0.109771	0.437509	0.446428	2.89423e-45	yellow
OSGEP	0.158704	-0.0259266	-0.0255774	0.0653231	0.135119	0.246897	0.0644412	0.254808	0.000463413	0.569753	0.574964	0.151734	0.002925	3.85434e-08	0.15735	1.35099e-08	blue
CCDC18	0.101883	-0.0699408	-0.118151	0.128349	9.56657e-05	0.240718	0.0753386	0.379706	0.0251467	0.124783	0.0093493	0.00472597	0.998327	8.529e-08	0.0981688	5.18119e-18	blue
ATP8B2	0.0795408	-0.00493402	0.00369065	-0.0347702	0.0513629	0.090456	0.144509	-0.4401	0.080754	0.913872	0.935521	0.445819	0.259897	0.0469336	0.00145053	2.67555e-24	yellow
CLMP	-0.0580654	0.0172461	0.0485115	0.0189037	-0.0236962	-0.0525058	0.0546869	-0.463725	0.202703	0.705381	0.287323	0.678572	0.603411	0.249429	0.230275	3.99826e-27	yellow
RAD18	0.0873692	-0.0692676	-0.104536	0.133088	0.0869908	0.334515	0.0615488	0.392149	0.0550056	0.128462	0.021575	0.00338555	0.0560704	4.30954e-14	0.176872	3.3263e-19	blue
GLT8D2	0.072328	-0.0174242	0.0599406	-0.0223122	0.0464568	0.0700959	0.0612458	-0.669092	0.112392	0.702481	0.188476	0.624734	0.308251	0.123946	0.179017	5.3713e-64	yellow
FKBP10	0.132274	-0.0499217	0.0622991	-0.0121215	0.0526048	0.139861	0.0556446	-0.352177	0.00358784	0.273525	0.171643	0.790458	0.248536	0.00206333	0.222202	1.50173e-15	yellow
NEMP1	0.1366	0.00588775	-0.0725197	0.114547	0.0653095	0.299399	0.0752814	0.267561	0.00262609	0.897308	0.111441	0.0117623	0.151819	1.84723e-11	0.0984249	2.31096e-09	blue
ILF3	0.152636	-0.0197278	-0.0178055	0.0736124	0.0605704	0.262794	0.101023	0.386349	0.000763839	0.665392	0.69629	0.106138	0.183867	4.52124e-09	0.0264098	1.21387e-18	blue
LIPE	0.169211	-0.0293887	-0.106123	0.113904	0.0577292	0.22255	0.051037	0.256242	0.000186878	0.51935	0.0196566	0.0122465	0.205335	7.79415e-07	0.262937	1.11292e-08	blue
ATP10A	0.0403469	-0.00105948	0.0503351	0.0536839	0.0781981	0.0503814	0.0626883	-0.564601	0.376277	0.981472	0.269567	0.238949	0.0860237	0.269126	0.168976	5.1709e-42	yellow
COL8A2	0.0746761	0.0145517	0.0160364	0.0334107	0.0637697	0.12424	0.0284067	-0.492888	0.101169	0.749731	0.725179	0.463816	0.16173	0.00625757	0.53341	6.25404e-31	yellow
PTPRM	0.0907955	-0.0295382	-0.0711806	0.0260304	0.0898168	0.164355	0.10889	-0.465516	0.0461098	0.517226	0.118221	0.568208	0.0485183	0.000286278	0.0166645	2.39051e-27	yellow
DLGAP5	0.038438	-0.0441203	0.00114928	0.096249	-0.00247799	0.145101	0.125664	0.410907	0.399293	0.333243	0.979901	0.0344538	0.956681	0.00138574	0.00568256	4.22829e-21	blue
NUP210	0.110083	0.0134937	-0.0387349	0.0233741	0.0518808	0.241578	0.0742826	0.301789	0.0155032	0.767383	0.395659	0.608345	0.255116	7.64633e-08	0.102985	1.25379e-11	blue
RCC1	0.152467	-0.0594869	0.0466856	0.100514	0.0794007	0.215949	0.145192	0.509369	0.000774339	0.191849	0.305872	0.027182	0.0812915	1.66524e-06	0.00137608	3.00542e-33	blue
TEFM	0.136195	0.0228413	-0.0307982	0.0766169	0.0526755	0.21362	0.0382503	0.422396	0.00270498	0.616545	0.499507	0.0925807	0.2479	2.16471e-06	0.401601	2.53725e-22	blue
PIK3R3	0.107813	-0.0546904	-0.226002	0.0760071	0.0266495	0.258366	0.079836	0.238526	0.017778	0.230244	5.19064e-07	0.0952136	0.559039	8.33319e-09	0.0796315	1.12472e-07	blue
PHC2	0.0300464	0.00251562	0.0718899	0.0686761	0.11466	0.183045	0.127114	-0.360883	0.51004	0.956024	0.114591	0.131764	0.0116788	5.19574e-05	0.00514621	2.65116e-16	yellow
RACGAP1	0.0871271	0.0350477	-0.0177542	0.127014	0.0615843	0.225777	0.06716	0.433353	0.0556849	0.442194	0.697121	0.00518152	0.176622	5.33137e-07	0.140526	1.56516e-23	blue
TTK	0.0780795	-0.00951234	-0.028599	0.125907	0.0611331	0.200107	0.060312	0.474814	0.0865022	0.834824	0.530641	0.00558929	0.17982	9.36657e-06	0.185748	1.57675e-28	blue
PCOLCE	0.0774355	0.0305017	0.0193744	0.00186278	0.0631638	0.117526	0.0330064	-0.577814	0.0891378	0.503646	0.671032	0.967429	0.165761	0.0097333	0.469245	2.30791e-44	yellow
IQSEC1	0.0492595	-0.0482816	-0.107246	0.0242597	0.0469965	0.2003	0.0950676	-0.423777	0.279946	0.289616	0.01839	0.594824	0.302659	9.17835e-06	0.0367398	1.79612e-22	yellow
KIFAP3	-0.0202584	-0.061513	-0.027206	-0.00455146	0.000357126	0.00307147	0.0911994	-0.440247	0.656959	0.177124	0.550858	0.920527	0.993754	0.946321	0.0451455	2.57335e-24	yellow
MMRN2	0.0839312	-0.0422121	-0.006483	-0.000761793	-0.0294343	0.000415711	0.0467112	-0.304871	0.0653214	0.354594	0.886992	0.986677	0.518702	0.992729	0.305607	7.56694e-12	yellow
CD248	0.0459149	-0.0410999	0.0318904	-0.0234491	0.0700066	0.0840084	0.0381374	-0.423351	0.313935	0.367427	0.484411	0.607194	0.124428	0.0650734	0.402992	1.99826e-22	yellow
FIBIN	0.0601715	0.0645454	0.0355189	-0.0703728	0.0282073	0.044384	0.0576554	-0.533171	0.186777	0.156678	0.43608	0.122465	0.536288	0.330359	0.205915	7.91548e-37	yellow
ERCC8	0.112138	-0.0427448	-0.0482529	0.0311934	0.0669611	0.164156	0.0806101	0.168401	0.0136675	0.348549	0.289903	0.494016	0.141708	0.00029125	0.0767472	0.000200814	blue
ZNF75A	0.185145	-0.0957186	-0.0276655	0.0589618	0.0595284	0.209702	0.0580594	0.270039	4.24218e-05	0.0354647	0.544148	0.195808	0.191539	3.34323e-06	0.20275	1.62179e-09	blue
CYBRD1	0.0310622	0.0243555	0.043952	-0.100383	0.0507245	0.0285821	0.0456445	-0.38957	0.495835	0.593369	0.335093	0.0273839	0.265875	0.530885	0.316796	5.93359e-19	yellow
LAMP5	0.0262471	-0.00433109	0.0906122	-0.061714	0.0786737	0.0655884	0.0251566	-0.451762	0.564992	0.924363	0.0465531	0.17571	0.0841262	0.150074	0.581272	1.14888e-25	yellow
INPP5B	0.143252	-0.05666	0.00314978	0.0768554	0.129112	0.285291	0.126818	0.185314	0.00159716	0.213866	0.944954	0.0915666	0.00448212	1.69319e-10	0.00525171	4.17298e-05	blue
RPS6KA2	0.0591502	-0.0930603	-0.0248378	0.0085675	0.0227053	0.0371087	0.0600611	-0.3968	0.194381	0.040919	0.586073	0.851029	0.618645	0.415808	0.187588	1.15653e-19	yellow
SSX2IP	0.0734908	-0.0949374	-0.139037	0.100516	0.0237227	0.254717	0.0541195	0.20409	0.106718	0.0369993	0.00219402	0.0271792	0.603006	1.3677e-08	0.235154	6.14372e-06	blue
CNPY4	0.100856	-0.0376956	0.00434909	0.0670738	0.0847942	0.192975	0.0124235	-0.37118	0.0266607	0.408468	0.92405	0.141038	0.0625933	1.95238e-05	0.785363	3.17963e-17	yellow
SMYD4	0.159031	-0.0224812	-0.0793606	0.0278876	0.0152674	0.161302	0.0726305	0.151032	0.000450865	0.622114	0.0814459	0.54092	0.737863	0.000372094	0.110894	0.000869098	blue
TMCO6	0.128889	-0.0169717	0.050789	0.126023	0.0935949	0.229954	0.00403499	0.372724	0.00455201	0.709854	0.265266	0.00554535	0.0397684	3.23388e-07	0.92952	2.2985e-17	blue
PXDN	0.0434317	-0.00153996	0.00433982	-0.0118745	0.0525806	0.0431611	0.069911	-0.53344	0.340851	0.973071	0.924211	0.794631	0.248754	0.34387	0.124944	7.18407e-37	yellow
ARHGAP31	0.0125989	-0.00338632	-0.131536	0.0239768	0.0185287	0.12875	0.083027	-0.411889	0.782408	0.940828	0.00378064	0.599129	0.684604	0.00459628	0.068284	3.33836e-21	yellow
ARHGEF25	0.140496	0.0409555	0.0978192	0.003115	0.130879	0.106807	0.0106108	-0.399581	0.00196766	0.369114	0.031604	0.945561	0.00396028	0.0188767	0.816072	6.09814e-20	yellow
HDAC2	0.105933	-0.0011976	-0.0411229	0.0490321	0.100731	0.220475	0.0114408	0.317677	0.0198784	0.979057	0.367159	0.282175	0.0268503	9.91956e-07	0.801973	8.70196e-13	blue
PCDH12	0.0879523	0.00664102	-0.0355304	0.0076991	0.0615285	0.0671558	0.0413855	-0.509843	0.0533983	0.884257	0.435931	0.865978	0.177015	0.140551	0.364105	2.56646e-33	yellow
RGL1	0.0172555	0.0690231	-0.0576972	-0.0340405	0.00433785	0.0402832	0.0606127	-0.207817	0.705227	0.129819	0.205587	0.455429	0.924245	0.377031	0.18356	4.10919e-06	yellow
FAM72B	0.117312	0.0228787	-0.0109006	0.0225867	0.0423777	0.239633	0.112408	0.346787	0.00986759	0.615968	0.811142	0.620479	0.352707	9.78402e-08	0.0134414	4.27853e-15	blue
SUMO2	0.128641	0.0206294	0.0146498	0.0986891	0.145988	0.235543	0.0670636	0.368271	0.00463105	0.651087	0.7481	0.0301136	0.00129378	1.63174e-07	0.141099	5.83421e-17	blue
TCEANC2	0.112314	-0.106724	-0.189273	0.0717496	-0.00891748	0.222589	0.0698567	0.176066	0.0135194	0.0189696	2.82891e-05	0.115302	0.845019	7.75866e-07	0.125238	0.000100308	blue
C8orf37	0.0544338	-0.109985	-0.0664673	-0.0158242	0.048497	0.178943	0.0622187	0.0569894	0.232442	0.0155958	0.144676	0.728672	0.287467	7.67075e-05	0.172197	0.211212	blue
EID1	0.0203789	0.0370688	-0.0642926	0.0333416	0.0789011	0.217095	0.0378258	-0.275359	0.655049	0.41631	0.158311	0.464741	0.0832311	1.462e-06	0.40685	7.49164e-10	yellow
FBLN5	0.0296914	0.0185081	-0.04704	-0.0437991	0.0110813	0.0610123	0.0838892	-0.614362	0.515054	0.684935	0.302212	0.336778	0.808073	0.180683	0.0654567	1.86764e-51	yellow
SEPHS1	0.109068	-0.0252864	-0.0401067	0.0470737	0.0413432	0.275909	0.0714742	0.33395	0.0164865	0.579322	0.379127	0.301865	0.364595	6.90941e-10	0.116708	4.78099e-14	blue
FYN	0.0470817	0.0493199	-0.0515032	-0.0103694	0.00736873	0.15123	0.0984504	-0.425972	0.301783	0.279356	0.258595	0.820186	0.871678	0.000855465	0.0305164	1.03367e-22	yellow
TK2	0.046772	-0.122824	-0.0337254	-0.00807079	0.00125916	0.159946	0.0613924	-0.386694	0.304977	0.00688023	0.459615	0.859573	0.97798	0.000417427	0.177976	1.12456e-18	yellow
TOP2A	0.138209	-0.0170969	-0.0194637	0.116981	0.0665546	0.24434	0.0963643	0.401789	0.00233289	0.707812	0.669605	0.0100794	0.144148	5.36849e-08	0.0342374	3.65403e-20	blue
CISD2	0.120989	-0.0549023	0.0358448	0.122756	0.128525	0.179474	0.0956823	0.264372	0.00777005	0.228441	0.431878	0.00691179	0.00466856	7.29765e-05	0.0355348	3.62589e-09	blue
FAM98B	0.026691	-0.0143964	-0.0870633	0.0253115	0.00859818	0.180491	0.0370532	0.283066	0.558427	0.752313	0.055865	0.578946	0.850502	6.62871e-05	0.416507	2.3747e-10	blue
RALGPS1	0.151389	-0.0360185	-0.1277	0.0702772	0.0621971	0.198512	0.0147759	0.259668	0.00084462	0.429649	0.00494264	0.122975	0.172347	1.10643e-05	0.746006	6.96973e-09	blue
CNOT9	0.140278	-0.0502787	-0.0955005	0.0510781	0.0397322	0.190272	0.10488	0.246739	0.00200001	0.270104	0.0358876	0.262552	0.383598	2.5612e-05	0.0211461	3.93442e-08	blue
SKA1	0.0947485	0.00180915	-0.0788985	0.128826	0.0162427	0.257125	0.0828555	0.456935	0.0373789	0.968366	0.0832414	0.00457211	0.72179	9.87148e-09	0.0688585	2.73335e-26	blue
LPAR1	0.0504321	0.0706612	0.00916086	-0.0921665	0.0313374	0.151555	0.113516	-0.302801	0.268643	0.120936	0.840845	0.0429054	0.492024	0.000833426	0.0125467	1.06288e-11	yellow
KYAT1	0.21923	0.00235141	0.0361325	0.122823	0.196028	0.21114	0.0872375	0.299069	1.14521e-06	0.958892	0.428189	0.0068806	1.43026e-05	2.85287e-06	0.0553743	1.94791e-11	blue
BCL6B	0.142816	-0.0452533	-0.0513068	0.0197381	0.0699906	0.122592	0.095841	-0.380091	0.00165113	0.320966	0.260418	0.665227	0.124514	0.0069876	0.0352292	4.76711e-18	yellow
NINL	0.166829	-0.0315592	0.0229658	0.104851	0.102222	0.221042	0.0347621	0.220983	0.000230701	0.488963	0.614624	0.0211821	0.0246636	9.28913e-07	0.445925	9.35278e-07	blue
BRIP1	0.103941	-0.0193936	-0.146449	0.0665967	-0.0119655	0.287763	0.0854561	0.374172	0.0223356	0.670725	0.00124824	0.143894	0.793093	1.15851e-10	0.0605649	1.69236e-17	blue
MMS22L	0.139931	-0.0144773	-0.0573543	0.0678267	0.0679124	0.218693	0.0674136	0.338878	0.00205262	0.750967	0.208297	0.13662	0.136124	1.21803e-06	0.139031	1.91808e-14	blue
GFPT2	0.0244743	0.0588764	0.0771477	0.0687424	0.0449559	0.0606104	0.0769867	-0.37703	0.591568	0.196458	0.0903364	0.131391	0.32416	0.183577	0.0910123	9.20885e-18	yellow
NR2C1	0.0775338	-0.0524448	-0.102639	0.03967	0.00780626	0.22114	0.00902807	0.158178	0.0887313	0.24998	0.0240813	0.384344	0.864131	9.18395e-07	0.843122	0.000484267	blue
NFATC4	0.0931662	0.0353477	0.0120049	-0.069259	0.0404341	0.0331701	0.0562599	-0.485407	0.0406889	0.438295	0.792427	0.12851	0.375245	0.467042	0.217124	6.41993e-30	yellow
TNS2	0.124441	-0.0030166	-0.0684398	-0.0282214	0.0688205	0.196495	0.0637227	-0.445444	0.00617336	0.947278	0.133101	0.536085	0.130952	1.36313e-05	0.16204	6.41967e-25	yellow
DEPDC1	0.109254	-0.0768509	-0.0442897	0.150192	0.0729924	0.236719	0.116744	0.381092	0.0163022	0.0915859	0.331389	0.000929434	0.109122	1.40993e-07	0.0102329	3.83817e-18	blue
HNRNPL	0.212381	0.0383466	0.0123179	0.0983455	0.159797	0.27164	0.0640454	0.381339	2.48574e-06	0.400416	0.787142	0.0306949	0.000422728	1.28779e-09	0.159921	3.63763e-18	blue
NRP1	-0.0345029	0.061445	-0.0180335	-0.0190413	0.00900088	0.0434249	0.089447	-0.514737	0.449325	0.177604	0.692597	0.676365	0.843588	0.340927	0.0494553	4.95707e-34	yellow
ASF1B	0.164933	-0.0822304	-0.101335	0.125832	0.0683157	0.330079	0.114053	0.542451	0.00027227	0.0709847	0.0259456	0.00561769	0.133808	9.68618e-14	0.0121322	2.65582e-38	blue
ALDH1B1	0.0895245	-0.0157539	-0.0412166	0.0331836	0.0796981	0.288582	0.115299	-0.30463	0.0492576	0.72983	0.366067	0.466862	0.0801542	1.02082e-10	0.0112176	7.87318e-12	yellow
MRPS27	0.0863563	-0.0220823	-0.0768367	0.0703064	0.0645032	0.275974	0.0393337	0.328222	0.0578939	0.628307	0.0916458	0.122819	0.15695	6.84353e-10	0.38839	1.35442e-13	blue
ECSCR	0.0525295	0.0265336	-0.0701308	0.0321161	0.015416	0.0469165	0.0532764	-0.35827	0.249215	0.56075	0.123759	0.481323	0.735405	0.303484	0.242538	4.48695e-16	yellow
COL6A2	0.105922	0.0472189	0.0463373	-0.0278384	0.0476517	0.0424678	0.0854844	-0.622392	0.0198905	0.300374	0.309499	0.541633	0.295961	0.351684	0.0604793	3.85571e-53	yellow
DSN1	0.139239	-0.0933906	-0.105295	0.100725	0.0645348	0.264393	0.0551807	0.372118	0.00216141	0.040205	0.0206378	0.0268598	0.156746	3.6149e-09	0.226087	2.61122e-17	blue
NUP85	0.175521	-0.0340453	0.0135031	0.131692	0.133402	0.244398	0.07707	0.401572	0.000105481	0.455365	0.767225	0.00373921	0.00331035	5.32852e-08	0.0906622	3.84349e-20	blue
CENPA	0.163624	-0.0705237	0.049204	0.184096	0.0561852	0.244704	0.117309	0.50786	0.000304956	0.121663	0.28049	4.69544e-05	0.217735	5.1222e-08	0.00986969	4.96018e-33	blue
GNA11	0.103901	-0.0137162	-0.0522714	0.0221632	0.0445752	0.219068	0.0928273	0.0561421	0.0223877	0.763661	0.251551	0.627049	0.328278	1.16675e-06	0.0414292	0.21809	blue
ZNF324B	0.155743	0.00164129	-0.0543821	0.0904075	0.0423961	0.191947	-0.0211773	0.189973	0.000592711	0.9713	0.232887	0.0470524	0.352498	2.1655e-05	0.642458	2.63869e-05	blue
TCOF1	0.0536409	0.0258239	-0.000513509	0.106946	0.0495741	0.170136	0.0176754	0.29443	0.239326	0.571284	0.991019	0.0187214	0.276883	0.000172056	0.6984	4.08765e-11	blue
LIN54	0.115675	-0.0762524	-0.0274155	0.0594915	0.0604197	0.242635	0.10063	0.281567	0.0109535	0.0941474	0.547794	0.191815	0.184962	6.68137e-08	0.0270035	2.97748e-10	blue
LMCD1	0.0614955	-0.0130981	-0.0135853	0.0512496	0.135797	0.173383	0.086239	-0.528659	0.177248	0.774015	0.765849	0.260951	0.00278446	0.000128328	0.0582362	3.97217e-36	yellow
INTS7	0.0717251	-0.00192682	-0.0502287	0.100835	0.0384486	0.22149	0.0716876	0.323598	0.115426	0.96631	0.270581	0.0266926	0.399163	8.81887e-07	0.115617	3.08934e-13	blue
SAFB2	0.164875	0.0115683	-0.0272921	0.0518311	0.0963482	0.24309	0.00670838	0.290276	0.00027365	0.799812	0.549598	0.255573	0.0342674	6.30331e-08	0.883091	7.84746e-11	blue
PIGK	0.122965	-0.0886985	-0.0923686	0.0470285	0.0398553	0.206719	0.109631	-0.0892004	0.00681584	0.0513981	0.0424493	0.302329	0.382124	4.62926e-06	0.0159347	0.0500884	blue
LAMC1	0.036329	-0.0588122	0.0130752	-0.0508899	0.0558086	0.105462	0.109462	-0.436576	0.42568	0.196947	0.774399	0.264317	0.220841	0.0204367	0.0160981	6.76468e-24	yellow
GGT5	0.0549366	0.0246354	0.0413075	0.0103235	0.105809	0.0567537	0.0948204	-0.599571	0.22815	0.589129	0.365009	0.820968	0.0200237	0.213108	0.0372341	1.78418e-48	yellow
POLG2	0.185148	-0.0261192	0.0278382	0.0668067	0.125241	0.305836	0.0914538	0.305023	4.24085e-05	0.56689	0.541637	0.142632	0.0058482	6.45181e-12	0.044547	7.37882e-12	blue
CIAO2A	0.0612929	-0.0304081	-0.00674589	0.127422	0.0791744	0.273034	0.0416771	0.351913	0.178682	0.504958	0.882442	0.00503839	0.0821654	1.05213e-09	0.360731	1.58134e-15	blue
THAP10	0.147146	-0.0807671	-0.110834	0.0920005	0.0542859	0.28562	0.0833003	0.274269	0.00118211	0.0761726	0.0148084	0.043283	0.233716	1.61001e-10	0.0673772	8.7873e-10	blue
CACNA1H	0.110195	-0.055192	0.0325774	0.0117348	0.0351983	0.0147416	0.0647283	-0.316847	0.0153978	0.225992	0.475044	0.796994	0.440235	0.746575	0.155505	1.00438e-12	yellow
FMR1	0.0779698	-0.0695725	-0.0702102	0.0676921	0.0594161	0.222105	0.0345973	0.240959	0.0869465	0.126785	0.123334	0.137402	0.19238	8.20916e-07	0.448085	8.27183e-08	blue
HEPH	0.0675341	0.0223458	0.103626	-0.0385551	0.118661	-0.00267951	0.0654677	-0.547206	0.138324	0.624212	0.0227479	0.397858	0.00904584	0.953162	0.150827	4.47537e-39	yellow
PCBD2	0.14929	-0.015255	-0.14461	0.0357806	0.047394	0.257004	0.0158255	0.344704	0.000998481	0.738068	0.00143929	0.432704	0.298584	1.00353e-08	0.72865	6.37786e-15	blue
SLC39A13	-0.0200336	-0.0308357	-0.0193945	-0.0400211	-0.0122764	0.0864149	0.0442959	-0.533519	0.660527	0.498984	0.67071	0.380146	0.787843	0.0577234	0.331321	6.98469e-37	yellow
CDC6	0.168952	0.000596322	-0.0204072	0.0914713	0.0587999	0.158751	0.113939	0.517506	0.000191229	0.989571	0.654602	0.0445059	0.197041	0.000461613	0.0122197	1.93169e-34	blue
WDR19	0.119024	-0.0353269	-0.0784313	0.0810911	0.0716975	0.304854	0.0492226	0.0256179	0.00883522	0.438565	0.085089	0.0749981	0.115566	7.58772e-12	0.280307	0.574358	blue
EXOSC9	0.114622	-0.00913228	-0.016556	0.110488	0.106334	0.249677	0.0670473	0.418734	0.0117067	0.841335	0.716651	0.0151252	0.019413	2.67753e-08	0.141195	6.29403e-22	blue
ZNF66	0.163711	-0.0324175	-0.0511502	0.0502837	0.0567234	0.281552	0.0710765	0.23891	0.000302672	0.477215	0.261878	0.270057	0.213354	2.98428e-10	0.118761	1.07168e-07	blue
COL16A1	0.002619	-0.0731922	0.00286542	0.00871784	0.0475269	0.0198012	0.0537653	-0.552071	0.954219	0.108153	0.949917	0.848446	0.297229	0.664222	0.238237	7.02453e-40	yellow
CETN3	0.0703176	-0.0305302	-0.0541014	0.112262	0.0803453	0.194887	0.00621035	0.386422	0.122759	0.503248	0.235311	0.0135632	0.077724	1.60752e-05	0.891715	1.19447e-18	blue
LOXL3	0.0845459	0.0721023	0.0704501	0.0125604	0.0907472	0.135633	0.0905485	-0.386241	0.0633683	0.11352	0.122054	0.783055	0.0462262	0.00281802	0.0467079	1.24319e-18	yellow
PIP4P1	0.120822	-0.0222998	0.0665766	0.011558	0.144933	0.109124	0.0914765	0.10721	0.00785594	0.624927	0.144015	0.799988	0.00140381	0.0164307	0.0444938	0.0184296	blue
ERVK3-1	0.136654	0.040276	-0.0848001	0.0987755	0.0454897	0.215904	-0.0142061	0.192009	0.0026157	0.377117	0.0625747	0.0299689	0.318442	1.67376e-06	0.755483	2.15208e-05	blue
PLXNC1	-0.0222542	0.0543327	-0.0424726	-0.00243923	-0.0139724	0.0683486	0.0848015	-0.500393	0.625635	0.233312	0.351629	0.957358	0.759381	0.13362	0.0625706	5.70444e-32	yellow
RFC5	0.159815	-0.0509053	-0.0904665	0.148096	0.0791109	0.306183	0.0574668	0.495837	0.000422086	0.264172	0.0469079	0.00109725	0.0824123	6.0922e-12	0.207405	2.45812e-31	blue
HNRNPA2B1	0.164187	-0.0427983	0.0628461	0.123671	0.118772	0.171007	0.0676796	0.374275	0.000290481	0.347945	0.167904	0.00650123	0.00898081	0.000159131	0.137474	1.65586e-17	blue
CENPF	0.105371	-0.0260157	-0.0370919	0.116092	0.0532169	0.253546	0.082096	0.368696	0.0205469	0.568428	0.416019	0.0106676	0.243065	1.60086e-08	0.0714489	5.34117e-17	blue
ADCY4	0.00179473	0.0359033	-0.0743084	-0.0514082	-0.0375857	0.00795857	0.00431264	-0.385421	0.968618	0.431126	0.102865	0.259476	0.409836	0.861506	0.924684	1.48948e-18	yellow
NFYB	0.175644	-0.0365598	-0.0298956	0.091415	0.0846996	0.321477	0.0516565	0.3157	0.000104298	0.422743	0.512167	0.0446377	0.0628877	4.48872e-13	0.257179	1.22344e-12	blue
MRGPRF	0.0581193	-0.0210099	0.00535743	0.0105606	0.0253564	-0.0326567	0.10114	-0.402136	0.202284	0.64509	0.906514	0.816928	0.578273	0.473969	0.0262346	3.37021e-20	yellow
POLA2	0.105198	-0.0203793	-0.054919	0.165078	0.0310875	0.261366	0.1084	0.389098	0.0207554	0.655043	0.2283	0.000268856	0.495484	5.51335e-09	0.0171631	6.59359e-19	blue
RNF220	0.117275	-0.0393021	-0.0191639	0.0897962	0.101259	0.25652	0.12395	0.221508	0.00989086	0.388772	0.6744	0.0485701	0.0260573	1.07174e-08	0.00638055	8.79999e-07	blue
MFSD13A	0.16599	-0.022101	0.0130838	0.0716157	0.101923	0.250385	0.105651	0.406671	0.000248306	0.628017	0.774255	0.115984	0.0250901	2.43839e-08	0.0202111	1.16113e-20	blue
COA7	0.0642297	-0.0878244	0.0387862	0.0539401	0.0316797	0.105786	0.123579	0.351753	0.158719	0.0537475	0.395033	0.236711	0.487303	0.0200515	0.00654176	1.63173e-15	blue
TGFB1I1	0.103353	0.0100683	0.0599687	-0.0106967	0.0472849	0.131684	0.0471445	-0.545523	0.0231095	0.825321	0.188269	0.814611	0.299698	0.0037413	0.301138	8.43186e-39	yellow
ABI3BP	0.0609334	-0.0257837	-0.122575	-0.0478313	-0.0420957	0.170748	0.0787376	-0.350288	0.181248	0.571883	0.00699525	0.294143	0.355923	0.000162873	0.083874	2.17232e-15	yellow
EPDR1	0.0203925	0.014969	-0.0306945	-0.0911253	0.0404099	0.0908023	0.0980686	-0.425244	0.654835	0.742803	0.500952	0.0453211	0.375531	0.0460934	0.0311703	1.24201e-22	yellow
C3orf80	0.059248	-0.00443092	0.0633568	0.0542484	0.10173	0.0310095	0.0995748	-0.509304	0.193643	0.922625	0.164468	0.234039	0.0253673	0.496567	0.0286586	3.0713e-33	yellow
GLIS2	0.11059	-0.0637968	0.0269058	-0.0225704	0.0614151	0.149804	0.0926631	-0.43771	0.0150311	0.161552	0.555264	0.620732	0.177816	0.000958604	0.0417919	5.02504e-24	yellow
TEX30	0.101548	-0.127013	0.0164539	0.0670138	0.073059	0.22199	0.0946086	0.356741	0.025633	0.00518195	0.718325	0.141394	0.108798	8.32021e-07	0.0376619	6.09088e-16	blue
TUBG1	0.0842635	-0.0626975	-0.0514344	0.0235668	0.0366688	0.0789151	0.0390115	0.465919	0.0642597	0.168913	0.259234	0.605392	0.421361	0.0831764	0.392291	2.12872e-27	blue
PPWD1	0.0656862	-0.0484779	-0.110049	0.085014	0.0412484	0.245126	0.0388955	0.257347	0.149466	0.287657	0.0155352	0.0619134	0.365697	4.85044e-08	0.393701	9.5771e-09	blue
ATPAF1	0.150789	-0.0253682	-0.115956	0.0758454	0.0867987	0.229533	0.0705998	0.353706	0.000886217	0.578096	0.0107598	0.0959218	0.0566174	3.40236e-07	0.121261	1.1117e-15	blue
CDC45	0.168874	0.109314	-0.00835364	0.0809238	0.0670263	0.212326	0.0754142	0.411441	0.000192552	0.0162435	0.854706	0.0756029	0.14132	2.50108e-06	0.097831	3.71929e-21	blue
COQ7	0.156114	-0.089614	-0.118148	0.0147382	0.0514598	0.258217	-0.00415368	0.272363	0.000574887	0.0490303	0.00935116	0.746631	0.258998	8.50456e-09	0.927453	1.1597e-09	blue
TMEM263	0.10529	-0.064579	-0.0168623	-0.00806466	0.0511803	0.232226	0.0816252	-0.359631	0.0206445	0.156462	0.711641	0.859679	0.261597	2.45385e-07	0.0730942	3.41347e-16	yellow
TPX2	0.108722	-0.0243826	-0.00771864	0.0988191	0.0483327	0.25165	0.0796259	0.39025	0.0168339	0.592958	0.865641	0.0298962	0.289104	2.06198e-08	0.0804291	5.09719e-19	blue
CNOT8	0.118049	-0.0430515	-0.0534202	0.13518	0.161168	0.290665	0.0745069	0.135633	0.00941078	0.345098	0.241268	0.00291214	0.000376369	7.38594e-11	0.101946	0.00281802	blue
MCMBP	0.101518	0.00844223	0.0469835	0.0872173	0.0929052	0.255416	0.11635	0.329705	0.0256768	0.853182	0.302793	0.055431	0.041258	1.24465e-08	0.0104937	1.03652e-13	blue
FAR1	0.0271424	-0.0918887	-0.0653975	0.0260709	0.0417967	0.14028	0.00531228	0.199712	0.55179	0.0435391	0.151267	0.567608	0.359354	0.00199971	0.907298	9.762e-06	blue
ZNF76	0.112278	-0.0536594	-0.135044	0.0261977	0.0396357	0.237095	0.0641157	0.110084	0.0135498	0.239164	0.00294098	0.565723	0.384755	1.34531e-07	0.159462	0.015502	blue
XRCC1	0.223068	-0.0382728	-0.103528	0.161002	0.108779	0.322525	0.0654132	0.266924	7.3362e-07	0.401324	0.0228769	0.000381699	0.0167764	3.7337e-13	0.151169	2.52986e-09	blue
KDELR2	0.0982622	-0.0281619	0.0604953	0.0354781	0.0499524	0.121143	0.0618807	-0.269613	0.0308373	0.536945	0.184412	0.436606	0.273229	0.0076916	0.174544	1.72411e-09	yellow
SPARCL1	0.0227114	0.0522299	-0.0108837	-0.0163227	0.0593236	0.117383	0.0785577	-0.356985	0.618551	0.251929	0.81143	0.720476	0.193074	0.00982272	0.0845858	5.80131e-16	yellow
SFI1	0.190049	-0.00964561	-0.0725485	0.0922175	0.0856234	0.302946	0.0781466	0.260672	2.61875e-05	0.832544	0.111298	0.0427898	0.060061	1.03801e-11	0.0862313	6.06896e-09	blue
CCHCR1	0.169876	-0.105106	-0.0984468	0.075196	0.0558265	0.214926	0.079172	0.372914	0.000176102	0.020868	0.0305225	0.0988083	0.220692	1.86935e-06	0.0821748	2.2083e-17	blue
CEP152	0.141868	-0.0151319	-0.0776903	0.0991756	0.067941	0.277018	0.0621611	0.39398	0.00177438	0.740104	0.0880873	0.0293067	0.135958	5.86748e-10	0.172596	2.19918e-19	blue
FMOD	0.0462378	0.0116254	-0.0452931	-0.0223623	0.0141928	0.0340661	0.0718535	-0.57186	0.31054	0.798846	0.32054	0.623957	0.755705	0.45509	0.114775	2.72568e-43	yellow
PLPPR4	-0.0224385	-0.0605442	-0.0673887	-0.0584589	-0.00896143	-0.0240478	0.121948	-0.45598	0.622775	0.184057	0.139177	0.199655	0.844265	0.598046	0.00729287	3.56981e-26	yellow
ATAD5	0.150986	0.00020848	-0.0297327	0.0798515	0.0709745	0.240351	0.0553556	0.409214	0.000872294	0.996354	0.51447	0.0795728	0.119293	8.93466e-08	0.224617	6.34226e-21	blue
TMEM184B	0.111108	-0.0628073	0.0291794	-0.0311851	0.0502891	0.0545414	0.104994	-0.291558	0.0145624	0.168167	0.52233	0.494131	0.270005	0.231519	0.0210062	6.4242e-11	yellow
ZIC2	0.131226	-0.0265876	-0.0264302	0.0629674	-0.00729256	0.231703	-0.0123496	0.366185	0.00386458	0.559952	0.562279	0.167083	0.872993	2.61543e-07	0.786608	8.98161e-17	blue
CSTF2	0.0626543	-0.0433386	-0.0723586	0.0443377	0.0220778	0.171192	0.0254456	0.3473	0.169208	0.341888	0.11224	0.330865	0.628378	0.000156493	0.576936	3.87584e-15	blue
KIF26B	0.0587511	0.0318627	0.0367158	-0.0898188	0.0562922	0.0098829	0.039394	-0.632118	0.197413	0.484791	0.420766	0.0485132	0.216859	0.828488	0.387662	3.00733e-55	yellow
CDCA2	0.0801471	-0.00877375	-0.0560702	0.132997	0.00885904	0.220127	0.0923614	0.4855	0.0784617	0.847486	0.21868	0.00340763	0.846022	1.03272e-06	0.0424654	6.23887e-30	blue
ARF4	-0.0272352	0.0403425	-0.018625	-0.0279217	0.0421221	0.126774	0.0578492	-0.372435	0.55043	0.376329	0.683053	0.540425	0.355622	0.00526776	0.204393	2.44292e-17	yellow
TPM1	0.0369419	-0.0668217	-0.0491404	-0.0376499	0.0124276	0.141956	0.0570742	-0.513106	0.417909	0.142542	0.281113	0.409037	0.785293	0.00176253	0.210532	8.60105e-34	yellow
PRKD1	0.137243	0.00855409	-0.0514198	0.0312731	0.106133	0.18552	0.0751726	-0.223054	0.00250511	0.851259	0.259369	0.492912	0.0196453	4.09014e-05	0.098914	7.34784e-07	yellow
PBX4	0.13798	-0.0695415	-0.100518	0.0631886	0.0769685	0.268945	0.0567516	0.217661	0.00237277	0.126955	0.0271756	0.165594	0.0910889	1.8971e-09	0.213126	1.37065e-06	blue
HAUS8	0.186069	-0.00312109	-0.0462755	0.113938	0.059345	0.296681	0.111961	0.51286	3.87731e-05	0.945455	0.310145	0.0122201	0.192914	2.85762e-11	0.013818	9.34177e-34	blue
SMNDC1	0.118093	-0.0202312	0.10517	0.049791	0.117116	0.117605	0.0896857	0.237542	0.00938417	0.65739	0.0207899	0.274784	0.00999236	0.00968375	0.0488487	1.27234e-07	blue
WDR62	0.201532	-0.0325244	-0.0908533	0.0946891	0.0709989	0.20219	0.0341899	0.359311	8.06254e-06	0.475764	0.0459708	0.0374989	0.119166	7.52064e-06	0.453451	3.64011e-16	blue
LRRCC1	0.112857	-0.0363994	-0.044412	0.0760671	0.0614092	0.212919	0.0894976	0.191986	0.0130723	0.424783	0.330054	0.0949519	0.177857	2.34126e-06	0.0493262	2.15713e-05	blue
APOO	0.116987	-0.00651193	-0.0903798	0.117174	0.121343	0.26535	-0.00565896	0.425587	0.010075	0.886492	0.0471202	0.00995535	0.0075906	3.15986e-09	0.901278	1.13907e-22	blue
COA1	0.189987	-0.0338612	0.0374684	0.133495	0.121559	0.277931	0.106879	0.268489	2.63505e-05	0.457808	0.411301	0.00328827	0.00748312	5.12546e-10	0.0187953	2.02475e-09	blue
POGLUT2	0.101965	-0.0869486	0.0989792	0.0339833	0.0935708	0.133911	0.100812	-0.319164	0.0250291	0.05619	0.0296302	0.456187	0.0398198	0.00319161	0.0267271	6.72369e-13	yellow
ING5	0.186095	-0.0433549	-0.101978	0.0477	0.00179232	0.244027	0.0414085	0.302936	3.86747e-05	0.341706	0.0250106	0.295471	0.968661	5.58909e-08	0.363838	1.03965e-11	blue
CEP57L1	0.0866872	-0.0154059	-0.0314357	0.10837	0.0425125	0.199805	0.078779	0.10897	0.0569368	0.735573	0.490665	0.0171946	0.351176	9.6679e-06	0.0837107	0.0165839	blue
PLXDC2	-0.0637444	0.0594218	0.026124	-0.132349	0.0443655	-0.0583053	-0.015846	-0.575031	0.161897	0.192337	0.566818	0.00356867	0.330561	0.200841	0.728313	7.36458e-44	yellow
JAM2	0.0461762	-0.0207898	-0.0832155	-0.0495634	0.0104822	0.0506092	0.0964517	-0.58404	0.311185	0.648557	0.0676577	0.276986	0.818263	0.266964	0.034074	1.65231e-45	yellow
C18orf54	0.110997	-0.0779823	-0.0761048	0.0395481	-0.0104123	0.257926	0.0823683	0.217883	0.0146611	0.0868957	0.0947877	0.385807	0.819455	8.84965e-09	0.0705111	1.33641e-06	blue
ZNHIT3	0.16884	0.0124379	0.0231783	0.102483	0.141525	0.245917	0.0512583	0.395465	0.000193133	0.785121	0.611352	0.0242976	0.00182101	4.37845e-08	0.26087	1.56867e-19	blue
TXNDC16	0.119168	-0.0542572	-0.0985989	0.0196412	0.0539461	0.290947	0.128498	0.203489	0.00875322	0.233963	0.0302653	0.666772	0.23666	7.06801e-11	0.0046775	6.5503e-06	blue
AXL	-0.00690574	-0.0451225	0.00642887	0.0525979	0.0632826	0.137976	0.0654938	-0.372995	0.879678	0.322368	0.88793	0.248598	0.164964	0.00237339	0.150664	2.17071e-17	yellow
LUC7L2	0.151526	-0.00275881	-0.0385629	0.0387373	0.0713379	0.239561	0.00331654	0.260894	0.000835347	0.951778	0.397762	0.395629	0.117408	9.87277e-08	0.942045	5.88536e-09	blue
C19orf44	0.179068	-0.0423202	-0.0825895	0.0568541	0.0689675	0.313023	0.0503597	0.117943	7.58146e-05	0.353362	0.0697568	0.212299	0.130129	1.9329e-12	0.269332	0.00947513	blue
HAT1	0.15354	0.0153862	0.0180507	0.0914551	0.0483656	0.161927	0.145129	0.325098	0.000709889	0.735898	0.692319	0.0445439	0.288776	0.000352769	0.00138274	2.36771e-13	blue
FANCA	0.143944	-0.0710857	-0.043828	0.102042	0.0432885	0.254553	0.0749373	0.399805	0.00151482	0.118714	0.336459	0.0249193	0.342446	1.39815e-08	0.0999775	5.79077e-20	blue
LIG1	0.171944	-0.0269973	-0.13339	0.157577	0.0631966	0.340116	0.0525564	0.403302	0.000146233	0.553919	0.0033131	0.000509204	0.16554	1.52081e-14	0.248972	2.56616e-20	blue
LRR1	0.134928	-0.0261751	-0.0140395	0.0837636	0.0310265	0.252322	0.141079	0.497805	0.00296585	0.56606	0.758261	0.0658626	0.496331	1.88533e-08	0.00188326	1.31144e-31	blue
OFD1	-0.0628713	0.0185726	-0.127815	0.0158668	0.0446664	0.187638	-0.0257623	0.227092	0.167733	0.683896	0.00490357	0.727971	0.327288	3.32465e-05	0.572202	4.55977e-07	blue
GRK6	0.124032	0.00778706	-0.0839245	0.120654	0.075616	0.299877	0.0801411	0.289252	0.00634565	0.864462	0.065343	0.00794308	0.0969339	1.70972e-11	0.0784844	9.2017e-11	blue
CHEK2	0.17436	0.0236616	0.0516212	0.121482	0.134189	0.245154	0.0839792	0.445735	0.000117368	0.603941	0.257505	0.00752132	0.00312839	4.83303e-08	0.0651673	5.93436e-25	blue
IRF2	0.124244	0.0427595	-0.0774848	0.0623645	-0.0188262	0.228767	0.0952327	0.0800971	0.00625586	0.348383	0.0889336	0.171193	0.679817	3.73119e-07	0.0364128	0.0786488	blue
LAPTM4A	0.0237925	-0.0579393	0.0492114	-0.0133264	0.0837871	0.0739762	0.00474211	-0.330194	0.60194	0.203687	0.280417	0.770185	0.0657863	0.104417	0.91721	9.48617e-14	yellow
GET1	0.161583	-0.0727443	-0.111997	0.0859613	0.0665212	0.266007	0.0927734	0.164239	0.000363279	0.110334	0.0137873	0.0590535	0.14435	2.8805e-09	0.0415481	0.000289175	blue
DDX50	0.124084	-0.0678197	0.0840611	0.131518	0.13627	0.228454	0.149815	0.15715	0.00632324	0.136661	0.0649047	0.00378548	0.00269022	3.87374e-07	0.000957727	0.000527606	blue
CLEC14A	0.0233325	0.027029	-0.0737036	-0.00648231	-0.00503678	0.0206331	0.0424272	-0.444941	0.608983	0.553454	0.105704	0.887004	0.912085	0.651029	0.352145	7.34916e-25	yellow
ADGRL4	0.0157352	0.0515734	-0.0398101	-0.0132075	0.0116623	0.0395886	0.0569799	-0.454091	0.730138	0.257946	0.382666	0.77218	0.798221	0.38532	0.211287	6.03589e-26	yellow
PMEPA1	0.0198851	-0.0183008	-0.0161546	-0.0331564	-0.0120755	0.049264	0.0426719	-0.566024	0.662887	0.688277	0.723236	0.467227	0.791234	0.279902	0.349372	2.92034e-42	yellow
MMP2	0.051502	0.018792	0.0232194	-0.0704271	0.0322907	0.0281678	0.0516793	-0.699846	0.258607	0.680367	0.610721	0.122176	0.478941	0.536859	0.256969	2.68786e-72	yellow
IFT81	0.121808	-0.0214271	-0.0478019	0.0638785	0.0495403	0.283045	-0.00910774	0.172639	0.00736103	0.638539	0.29444	0.161014	0.277211	2.38242e-10	0.841755	0.000137305	blue
EME1	0.187635	-0.027329	-0.0479322	0.176001	0.106699	0.289761	0.0760661	0.455807	3.32587e-05	0.549058	0.293124	0.000100912	0.0189982	8.5019e-11	0.0949563	3.74603e-26	blue
DDIAS	0.0305036	-0.042297	0.0104256	0.0250098	-0.0128012	0.0528012	0.043065	0.349424	0.50362	0.353626	0.819227	0.583481	0.779003	0.246772	0.344947	2.56975e-15	blue
GCDH	0.241702	-0.070671	-0.00800031	0.143018	0.162985	0.305974	0.124147	0.405914	7.52659e-08	0.120885	0.860787	0.00162596	0.000322206	6.30644e-12	0.00629655	1.38854e-20	blue
CDK4	0.148655	0.071008	0.0478709	0.130292	0.123244	0.317271	0.0768647	0.347008	0.00104998	0.119118	0.293743	0.00412703	0.00669016	9.33565e-13	0.0915271	4.10058e-15	blue
CENPH	0.126999	-0.0321161	-0.120365	0.182184	0.0775468	0.362299	0.0646386	0.445943	0.0051871	0.481322	0.00809511	5.64247e-05	0.0886778	1.9896e-16	0.156079	5.61137e-25	blue
FBN1	0.0540718	0.0135513	-0.0054081	-0.0298486	0.0551369	0.0525774	0.0865011	-0.632417	0.235567	0.766419	0.905633	0.51283	0.226456	0.248783	0.0574733	2.58364e-55	yellow
RNF207	0.124168	-0.0224791	-0.106939	0.0989591	0.0869853	0.229141	0.0267608	0.133684	0.00628761	0.622146	0.0187286	0.0296634	0.056086	3.56669e-07	0.557398	0.00324391	blue
RPA1	0.185173	-0.0220672	-0.0128166	0.0242232	0.0545811	0.166715	0.0691782	0.292814	4.23071e-05	0.628542	0.778745	0.595378	0.231179	0.000233022	0.128957	5.27435e-11	blue
CCDC34	0.192347	-0.03279	-0.0884902	0.0782895	0.0330396	0.285445	0.0446035	0.384509	2.08006e-05	0.472165	0.0519501	0.0856565	0.468798	1.65362e-10	0.32797	1.82035e-18	blue
SNRPA	0.173755	0.0434459	-0.0150954	0.141874	0.112742	0.325565	0.0301478	0.536987	0.000124045	0.340693	0.740709	0.00177359	0.013166	2.17908e-13	0.508612	1.98561e-37	blue
SFRP2	0.0618716	0.0306956	0.100424	-0.0165235	0.106719	0.0132551	0.0656981	-0.623603	0.174608	0.500937	0.0273205	0.717184	0.0189754	0.771381	0.149393	2.12666e-53	yellow
FEN1	0.115664	-0.0468198	-0.0942843	0.155154	-0.00103271	0.252758	0.0960218	0.502545	0.010961	0.304483	0.0383253	0.000622148	0.981939	1.77869e-08	0.0348837	2.83879e-32	blue
RASGRF2	0.0288604	0.034397	0.0361388	-0.0032641	0.107974	0.0627485	0.0534856	-0.598521	0.52689	0.450719	0.428109	0.94296	0.0176081	0.168566	0.240691	2.86493e-48	yellow
INSR	0.064255	0.024492	-0.0294609	-0.0513219	0.0531384	0.149424	0.0608227	-0.260471	0.158555	0.591299	0.518323	0.260278	0.243763	0.000987931	0.182044	6.24034e-09	yellow
ERI1	0.0292665	-0.00774067	-0.151938	0.0784037	-0.0339863	0.204816	0.081322	0.267902	0.521088	0.865261	0.000808118	0.0851991	0.456148	5.68365e-06	0.0741701	2.20171e-09	blue
CDK2	0.18055	-0.036122	-0.0323591	0.165927	0.103509	0.348407	0.0955645	0.375932	6.59179e-05	0.428324	0.47801	0.00024968	0.0229022	3.13016e-15	0.035763	1.16433e-17	blue
GINS3	0.116355	-0.0553551	-0.0266144	0.0612876	0.0652384	0.178906	0.0769926	0.429334	0.0104904	0.22462	0.559558	0.17872	0.152267	7.69798e-05	0.0909876	4.40084e-23	blue
DNA2	0.138365	-0.0341533	-0.0102206	0.156284	0.064339	0.265728	0.100935	0.458782	0.00230612	0.453936	0.822722	0.000566847	0.15801	2.99605e-09	0.026541	1.62724e-26	blue
LMNB2	0.117608	0.0027249	0.0270395	0.106127	0.0218107	0.101418	0.130003	0.332307	0.00968174	0.95237	0.5533	0.0196518	0.632541	0.0258235	0.00421168	6.45918e-14	blue
TIA1	0.121235	-0.0545926	-0.0597797	0.0779987	0.0307441	0.25348	0.0373471	0.142186	0.00764492	0.231081	0.189667	0.0868293	0.50026	1.61506e-08	0.412817	0.0017321	blue
ZNF33B	0.101147	-0.0716602	-0.105909	0.0414282	0.0310103	0.315671	0.11407	0.186886	0.0262233	0.115757	0.019906	0.36361	0.496556	1.2296e-12	0.0121192	3.57962e-05	blue
FRG1	0.106288	0.00714154	-0.0136161	0.111278	0.0824543	0.198074	0.0788802	0.289216	0.0194655	0.875602	0.765335	0.0144107	0.0702169	1.15785e-05	0.083313	9.25379e-11	blue
RCC2	0.0804569	-0.0666258	-0.0509938	0.0564339	0.111489	0.125575	0.0716782	0.274286	0.077311	0.143718	0.263342	0.215703	0.014225	0.00571675	0.115665	8.76643e-10	blue
LAMA4	0.0659295	0.0160511	0.0302725	-0.0229249	0.0709164	0.0358071	0.0870194	-0.634992	0.147961	0.724937	0.50686	0.615255	0.119596	0.432363	0.0559892	6.92978e-56	yellow
DHTKD1	0.133953	-0.0360999	-0.0102853	0.0303169	0.041314	0.145553	0.0921798	0.398014	0.00318181	0.428605	0.82162	0.506236	0.364934	0.00133817	0.0428751	8.75342e-20	blue
ZNF443	0.104668	-0.0128859	-0.10207	0.0454411	0.0376184	0.260231	0.0123079	0.328237	0.0214101	0.777579	0.0248791	0.31896	0.409429	6.44994e-09	0.787311	1.35059e-13	blue
SPATS2	0.156751	-0.0233492	0.0438344	0.0236446	0.0875612	0.235402	0.0831317	0.118664	0.000545341	0.608727	0.336388	0.6042	0.0544721	1.66043e-07	0.0679356	0.0090441	blue
CDH5	0.0264909	0.041521	-0.0595919	-0.0319092	0.00377297	0.0221254	0.0506585	-0.481742	0.561381	0.362535	0.191065	0.484153	0.934086	0.627638	0.266498	1.96822e-29	yellow
APBB1	0.108857	-0.047991	-0.118791	-0.00378862	0.0507326	0.198205	0.111608	-0.315748	0.0166981	0.292531	0.00897028	0.933813	0.265798	1.1422e-05	0.0141213	1.21356e-12	yellow
DHX34	0.164496	-0.00204055	0.0576917	0.0798992	0.0791914	0.176663	0.0453152	0.306345	0.000282789	0.964323	0.205629	0.0793925	0.0820994	9.49067e-05	0.320304	5.9306e-12	blue
TIMP2	0.0699028	0.0118804	0.0425926	-0.0252038	0.0686864	0.0287123	0.0693171	-0.683328	0.124988	0.794532	0.350269	0.580562	0.131706	0.529014	0.128189	1.03572e-67	yellow
B9D2	0.174366	-0.00175545	-0.12448	0.184749	0.0739024	0.334814	0.01597	0.199822	0.000117294	0.969305	0.00615703	4.40816e-05	0.104764	4.07878e-14	0.726271	9.65049e-06	blue
PRPF38A	0.14948	-0.101821	-0.0838785	0.120882	0.0741862	0.261933	0.103452	0.407851	0.000983603	0.0252358	0.0654911	0.00782505	0.103434	5.09631e-09	0.0229776	8.77568e-21	blue
ZNF354B	0.13759	-0.0741041	-0.0377537	0.0505021	0.108343	0.185825	0.0434129	0.151716	0.0024419	0.103817	0.407746	0.267979	0.017222	3.97061e-05	0.341059	0.000822683	blue
MYL9	0.108281	0.0154576	0.0495429	-0.0311252	0.0788023	0.119935	0.00315937	-0.532278	0.017286	0.734718	0.277185	0.494961	0.0836191	0.00832624	0.944787	1.09158e-36	yellow
SPC24	0.157963	0.0220262	-0.0471417	0.0997167	0.0979932	0.273325	0.0862406	0.456336	0.000493072	0.629182	0.301166	0.0284311	0.0313009	1.00855e-09	0.0582314	3.23165e-26	blue
NR2C2AP	0.199779	-0.0344667	0.002995	0.104248	0.111406	0.28503	0.0896934	0.45032	9.69369e-06	0.449801	0.947655	0.0219404	0.0142983	1.76185e-10	0.0488292	1.70687e-25	blue
POLE	0.137066	-0.0375286	-0.129199	0.11294	0.0250059	0.314713	0.0658	0.392496	0.00253792	0.410549	0.004455	0.0130048	0.583538	1.4491e-12	0.148761	3.07641e-19	blue
POLDIP3	0.148193	-0.038518	-0.131797	0.0800597	0.0433975	0.215357	0.122496	0.126597	0.00108888	0.398312	0.00371146	0.0787889	0.341231	1.78048e-06	0.00703253	0.00533184	blue
LAMB2	0.0549774	0.00717131	0.0502905	-0.0171683	0.116403	0.0897701	0.0615864	-0.625212	0.227804	0.875088	0.269992	0.706647	0.0104583	0.0486358	0.176607	9.60667e-54	yellow
TULP3	0.157904	-0.0387718	-0.0176785	0.0506887	0.0539194	0.209534	0.0969837	0.105777	0.000495477	0.395208	0.69835	0.266212	0.236892	3.4056e-06	0.0330941	0.0200617	blue
CNTRL	0.162819	-0.0419225	-0.0838277	0.0711303	0.0460206	0.269793	0.104371	0.251303	0.000326837	0.357908	0.0656552	0.118482	0.312821	1.68025e-09	0.021784	2.15922e-08	blue
WBP1L	0.0569667	-0.0109844	-0.0186464	-0.0293248	0.0174014	0.0843585	0.0874679	-0.504971	0.211394	0.80972	0.682708	0.520259	0.702852	0.0639586	0.0547309	1.285e-32	yellow
ZFP3	0.150357	-0.0569312	-0.156582	0.0470582	0.0204875	0.257354	0.000459672	0.19853	0.000917324	0.211678	0.000553068	0.302024	0.653331	9.5678e-09	0.991961	1.1043e-05	blue
LDLRAD4	0.0161042	-0.0196907	-0.112801	-0.0778999	-0.0230588	0.117499	0.0564943	-0.518792	0.724065	0.665983	0.0131174	0.0872306	0.613192	0.00975017	0.215211	1.24365e-34	yellow
EVC	-0.0377162	-0.0561129	-0.0237517	0.0049298	-0.00502808	0.0368097	0.0602875	-0.518793	0.408212	0.21833	0.602563	0.913945	0.912237	0.419577	0.185927	1.24318e-34	yellow
TSEN34	0.144665	0.0433287	0.00162402	0.145422	0.082685	0.262396	0.0369347	0.365863	0.00143319	0.341998	0.971602	0.00135177	0.0694331	4.77903e-09	0.417999	9.59749e-17	blue
CBX7	0.186397	-0.0419314	-0.161063	0.0863606	0.0644621	0.288304	0.096727	0.0677541	3.7549e-05	0.357806	0.00037975	0.0578812	0.157215	1.0656e-10	0.033564	0.137041	blue
KCTD12	-0.0641357	-0.0393517	-0.0733868	-0.035179	-0.0486715	0.124915	0.00364212	-0.437685	0.159331	0.388172	0.107216	0.440485	0.285734	0.00597851	0.936367	5.05781e-24	yellow
DIAPH3	0.0515977	0.0136281	0.0649206	0.066206	0.0259252	0.167372	0.0547326	0.1643	0.257722	0.765134	0.154278	0.146265	0.569775	0.000219939	0.229885	0.000287654	blue
PLK1	0.0940768	-0.0388461	0.0584749	0.106868	0.0449888	0.185515	0.079326	0.437524	0.038755	0.394303	0.199532	0.0188079	0.323805	4.09238e-05	0.0815793	5.27639e-24	blue
TSHZ3	0.0217698	-0.00790688	-0.00756572	-0.0387685	0.0297472	0.0401563	0.0852613	-0.615859	0.633179	0.862397	0.868279	0.395249	0.514265	0.378538	0.061156	9.13527e-52	yellow
MRC2	0.0830013	0.0231412	0.0578339	-0.0015	0.0854136	0.105202	0.0450776	-0.538308	0.06837	0.611922	0.204513	0.97377	0.0606935	0.0207512	0.32285	1.22497e-37	yellow
GEN1	0.121514	-0.0453413	-0.0656193	0.0855994	0.00355365	0.248158	-0.00136883	0.429555	0.00750579	0.320025	0.149882	0.0601331	0.93791	3.26885e-08	0.976063	4.15877e-23	blue
CASP3	0.114686	0.029988	-0.0872143	0.0779725	0.00437606	0.204582	0.0888028	0.193746	0.0116594	0.510862	0.0554394	0.0869356	0.92358	5.82787e-06	0.0511237	1.80562e-05	blue
C11orf96	0.0716488	0.050671	0.0151146	-0.00216944	0.0663972	0.0766342	0.110421	-0.428028	0.115815	0.26638	0.740391	0.962071	0.145101	0.0925066	0.0151867	6.13901e-23	yellow
PLXND1	0.0968494	0.0188734	-0.0322828	0.00973055	0.0757066	0.150214	0.0648193	-0.435627	0.0333393	0.679059	0.479048	0.831092	0.096533	0.000927825	0.154923	8.66826e-24	yellow
RNF144A	0.0610004	-0.0528305	0.0788818	-0.0245329	0.0664093	0.0969752	0.117722	-0.269022	0.180768	0.246509	0.0833067	0.59068	0.145028	0.0331097	0.00961126	1.87638e-09	yellow
ING3	0.101907	-0.00195524	-0.147998	0.0820137	-0.0480179	0.251106	0.0420096	0.231332	0.0251122	0.965813	0.00110576	0.0717341	0.292261	2.21625e-08	0.356909	2.73637e-07	blue
DCHS1	0.0641513	0.0405567	-0.0530542	-0.036737	0.0350109	0.0518371	0.0832071	-0.547588	0.15923	0.373798	0.244512	0.420498	0.442674	0.255517	0.0676855	3.87464e-39	yellow
INKA2	0.162968	-0.068665	-0.144744	0.0421076	0.00574011	0.15445	0.056535	0.144087	0.000322666	0.131826	0.00142444	0.355788	0.89987	0.000659076	0.21488	0.00149831	blue
ZNF346	0.109305	0.00459593	-0.0721648	0.0495998	0.110582	0.253398	0.0332419	0.171075	0.0162519	0.919753	0.113207	0.276633	0.015038	1.63276e-08	0.466078	0.000158159	blue
FKBP14	0.0908213	-0.0484973	0.0743566	0.0171207	0.0670538	0.0453967	0.113995	-0.387849	0.0460477	0.287463	0.102641	0.707424	0.141157	0.319434	0.012177	8.70632e-19	yellow
ZNF195	0.0189402	-0.0134723	-0.0724919	0.00778253	-0.0273126	0.202207	0.0218292	0.255155	0.677986	0.767742	0.111578	0.86454	0.549298	7.50649e-06	0.632252	1.28917e-08	blue
MXRA7	0.0787567	-0.0184065	0.0757657	-0.0350623	0.124648	0.0674504	0.0258618	-0.339495	0.0837986	0.686573	0.0962727	0.442004	0.00608749	0.138815	0.570719	1.70897e-14	yellow
COL18A1	0.0605244	0.0174321	0.0152197	-0.0212956	0.0736799	0.0185777	0.0837562	-0.582518	0.184201	0.702352	0.738651	0.640601	0.105817	0.683814	0.0658865	3.16502e-45	yellow
NASP	0.159608	-0.0520654	-0.0492001	0.120018	0.114689	0.312442	0.0858609	0.463267	0.000429514	0.253427	0.280527	0.00828104	0.0116577	2.13366e-12	0.0593514	4.55832e-27	blue
PDE3A	-0.00170528	0.0423168	0.0618307	-0.070888	0.0883229	0.0184567	0.0725433	-0.566476	0.970182	0.353401	0.174893	0.119745	0.0523969	0.685764	0.111324	2.4347e-42	yellow
TMEM69	0.0608176	0.00771753	0.0615682	0.0593914	0.0583678	0.148366	0.0697769	0.394992	0.18208	0.86566	0.176735	0.192565	0.200358	0.00107415	0.125671	1.74723e-19	blue
GTSE1	0.142918	-0.0672314	-0.0266454	0.134316	0.0548962	0.215749	0.119922	0.283661	0.00163834	0.140104	0.5591	0.00309975	0.228493	1.70338e-06	0.00833316	2.16977e-10	blue
POLE2	0.141933	-0.064171	-0.0405363	0.0774067	-0.00982098	0.240719	0.120701	0.547788	0.00176559	0.159102	0.374038	0.0892569	0.829546	8.52816e-08	0.00791871	3.59248e-39	blue
SMC3	0.118663	-0.0177473	0.0156288	0.0931521	0.0782924	0.248682	0.0995927	0.291606	0.00904473	0.697235	0.731893	0.0407195	0.0856449	3.05189e-08	0.0286297	6.37551e-11	blue
TADA2A	0.130974	-0.0251466	-0.0936832	0.0458139	0.00327137	0.21418	0.0429166	0.337791	0.00393367	0.581422	0.0395811	0.315001	0.942833	2.03283e-06	0.346613	2.34959e-14	blue
RUNX2	0.0614226	0.046665	0.00470287	-0.0261484	0.0344963	0.051831	0.0338331	-0.557576	0.177763	0.306087	0.917892	0.566456	0.449412	0.255573	0.458181	8.32952e-41	yellow
NID1	-0.017584	-0.0367357	0.00901939	-0.0849365	0.0521916	-0.0381336	0.0343397	-0.468719	0.699884	0.420514	0.84327	0.0621525	0.252276	0.40304	0.451474	9.45955e-28	yellow
HADH	0.152006	-0.0578347	-0.0620059	0.0567353	0.0939435	0.276382	0.0352788	0.336369	0.000803739	0.204506	0.173672	0.213257	0.0390331	6.44494e-10	0.43919	3.05994e-14	blue
COL14A1	0.0220919	0.0290459	-0.0549638	-0.0960166	0.00663864	-0.019246	0.0621966	-0.428259	0.628158	0.524236	0.22792	0.0348936	0.884298	0.673085	0.17235	5.78791e-23	yellow
CD302	0.0359134	0.0056901	-0.0787478	-0.0509182	-0.000913356	0.130994	0.0983667	-0.324008	0.430997	0.900738	0.0838337	0.264051	0.984027	0.00392818	0.0306588	2.87306e-13	yellow
KCNJ8	0.0344282	0.0363692	0.031354	0.0407354	0.0961594	0.0754694	0.082931	-0.526771	0.450308	0.425168	0.491793	0.371694	0.0346227	0.0975849	0.068605	7.74504e-36	yellow
COL6A3	0.0688138	0.0342752	0.0255873	-0.0250975	0.0385292	0.0125743	0.0992838	-0.604873	0.13099	0.452325	0.574816	0.582161	0.398174	0.782821	0.0291298	1.58857e-49	yellow
UTP15	0.066514	-0.0262857	-0.08024	0.0468788	0.0621047	0.189094	0.0355283	0.365578	0.144393	0.564419	0.0781152	0.303873	0.172986	2.87958e-05	0.435958	1.01761e-16	blue
SMIM10	0.0462687	-0.0686873	-0.0220684	-0.00737516	0.00613571	0.17552	-0.0362006	-0.255196	0.310216	0.131701	0.628525	0.871567	0.893009	0.000105495	0.427319	1.28213e-08	yellow
ZFP69	0.0930842	-0.0424652	0.0299751	0.0510023	0.0457806	0.238787	0.100666	0.183846	0.0408671	0.351713	0.511045	0.263262	0.315354	1.08835e-07	0.0269495	4.8103e-05	blue
ANGPT2	0.0478513	-0.00383627	-0.0139773	0.0284438	0.0810043	0.0381913	0.083669	-0.328746	0.293941	0.932983	0.759298	0.532875	0.0753112	0.402327	0.0661695	1.2324e-13	yellow
TXLNA	0.127513	-0.0538697	-0.131912	0.0759316	0.0217921	0.2693	0.0890983	0.133302	0.00500678	0.237326	0.00368127	0.0955439	0.63283	1.80328e-09	0.0503527	0.00333399	blue
FAM149B1	0.0804508	-0.0369487	-0.0333156	0.131596	0.107623	0.337799	0.117798	0.167643	0.0773337	0.417824	0.46509	0.00376471	0.0179815	2.34582e-14	0.00956451	0.000214733	blue
MGME1	0.133959	-0.0344739	-0.0175447	0.0528142	0.0465022	0.191462	0.00687401	0.268084	0.00318059	0.449707	0.700523	0.246654	0.307778	2.27373e-05	0.880226	2.14508e-09	blue
RHOBTB1	0.0595149	-0.0269672	-0.060962	-0.0432305	0.0182775	0.0669901	0.0992442	-0.583551	0.19164	0.554361	0.181043	0.343094	0.688654	0.141536	0.0291945	2.03709e-45	yellow
NEURL1B	0.0949523	-0.0400113	-0.141582	0.11285	0.0380227	0.224782	0.100456	0.164008	0.0369695	0.380263	0.00181315	0.0130776	0.40441	5.99703e-07	0.0272716	0.000294997	blue
RFC3	0.0794221	-0.0213309	-0.0797625	0.0920079	0.0372001	0.255432	0.133355	0.378757	0.0812091	0.640047	0.0799097	0.0432662	0.41466	1.24195e-08	0.0033214	6.35696e-18	blue
MRVI1	0.0441169	-0.00761974	-0.0203173	-0.00623771	0.0750333	-0.0367872	0.0365621	-0.550039	0.333281	0.867347	0.656025	0.891241	0.0995422	0.419862	0.422714	1.52816e-39	yellow
RBPMS	0.118174	0.0469607	-0.0158863	0.0295056	0.0576774	0.211696	0.0686291	-0.286957	0.00933522	0.303028	0.727649	0.517688	0.205742	2.68259e-06	0.132029	1.31161e-10	yellow
TTC31	0.0513477	-0.0592346	-0.0641127	0.0370242	-0.00612271	0.180602	0.00505657	0.0816973	0.260038	0.193744	0.159482	0.416871	0.893234	6.55924e-05	0.911741	0.0728402	blue
PAN2	0.126301	0.0185509	-0.099768	0.0459604	0.07721	0.240558	-0.0173888	0.153918	0.00544087	0.684245	0.0283494	0.313454	0.0900759	8.70413e-08	0.703057	0.00068835	blue
ACTA2	0.0817884	0.0218426	0.0632012	0.00940969	0.147115	0.0966713	0.0170686	-0.542883	0.0725204	0.632043	0.16551	0.836582	0.00118501	0.0336667	0.708274	2.262e-38	yellow
POC1B	0.13889	0.0410934	-0.0401967	0.0480347	0.0749046	0.263543	0.0598328	0.228116	0.00221812	0.367503	0.378057	0.292091	0.100126	4.07224e-09	0.189274	4.03401e-07	blue
SYT11	-0.0144901	0.0291024	-0.0691734	-0.00287524	0.00235837	0.100168	0.064031	-0.413054	0.750755	0.523429	0.128984	0.949746	0.958771	0.027718	0.160015	2.52028e-21	yellow
ZWINT	0.158024	-0.0652163	-0.0716739	0.144572	0.0938354	0.303756	0.134234	0.528397	0.000490568	0.152406	0.115687	0.00144344	0.03926	9.08931e-12	0.00311822	4.35929e-36	blue
DOCK4	-0.00248681	-0.0220291	-0.0396707	0.0554249	0.031944	0.0320187	0.0214497	-0.268873	0.956527	0.629136	0.384335	0.224036	0.483676	0.482654	0.638185	1.91675e-09	yellow
DNAJC8	0.0900912	-0.0770028	0.0357653	0.131091	0.099193	0.221778	0.147035	0.215623	0.0478324	0.0909443	0.432901	0.00390139	0.0292782	8.5276e-07	0.00119247	1.72788e-06	blue
P4HA3	0.102149	-0.014565	0.0643015	-0.0131741	0.0621878	0.107891	0.0350716	-0.591764	0.0247679	0.749509	0.158254	0.772739	0.172411	0.0176954	0.441883	5.79302e-47	yellow
SDC2	0.0767864	0.0395086	0.0514035	-0.0211855	0.0969755	0.11031	0.0764283	-0.47488	0.0918592	0.386283	0.25952	0.642329	0.033109	0.0152899	0.0933886	1.5459e-28	yellow
LIN52	0.215081	-0.0966426	0.000898558	0.0571781	0.0966687	0.224791	0.150264	0.301369	1.83681e-06	0.0337197	0.984285	0.209701	0.0336713	5.99088e-07	0.000924127	1.34249e-11	blue
CEP135	0.110902	-0.0559916	-0.0906521	0.0741464	0.0395132	0.251882	0.0874215	0.128255	0.0147471	0.219328	0.0464563	0.103619	0.386226	1.9991e-08	0.0548598	0.00475695	blue
DHFR	0.124448	-0.0674964	-0.160434	0.123808	0.0516099	0.307651	0.0635451	0.365573	0.00617019	0.138545	0.000400563	0.0064419	0.257609	4.77316e-12	0.163215	1.01875e-16	blue
HMGB1	0.0791214	-0.0080273	-0.0207698	0.123389	0.039763	0.268941	0.0937481	0.294608	0.0823711	0.860322	0.648871	0.00662561	0.383229	1.89833e-09	0.0394439	3.97369e-11	blue
CCNF	0.117979	-0.088496	-0.0885872	0.127366	0.0200516	0.206614	0.07485	0.38286	0.00945353	0.0519348	0.0516925	0.00505788	0.66024	4.68232e-06	0.100375	2.61216e-18	blue
ZSCAN30	0.118474	-0.0948447	-0.105835	0.0731997	0.0338255	0.222981	0.0659682	0.030755	0.0091558	0.0371852	0.0199936	0.108116	0.458283	7.41054e-07	0.147723	0.500109	blue
FAM111B	0.108429	-0.102719	-0.17855	0.094305	-0.0168504	0.182089	0.0896483	0.379615	0.0171335	0.0239697	7.95913e-05	0.0382827	0.711835	5.69388e-05	0.0489434	5.28305e-18	blue
ZC2HC1A	0.118298	-0.0093756	-0.0650461	0.054934	0.0498527	0.253913	0.0384365	0.0186455	0.00926075	0.837165	0.153481	0.228173	0.274188	1.52379e-08	0.399311	0.682723	blue
DEPDC1B	0.103148	-0.0358428	-0.0463907	0.101798	0.0531473	0.250497	0.0867877	0.445689	0.0233854	0.431903	0.308941	0.0252693	0.243683	2.40279e-08	0.0566486	6.00839e-25	blue
SCARF1	0.0102075	0.0664707	-0.0303597	0.0308068	0.0191019	0.102357	0.0417056	-0.407289	0.822946	0.144656	0.505637	0.499387	0.675394	0.0244736	0.360402	1.00282e-20	yellow
BICC1	0.0273799	0.0433451	0.0171619	-0.0456323	0.0359936	0.0158495	0.0854437	-0.637024	0.548314	0.341815	0.706752	0.316925	0.429968	0.728255	0.0606023	2.43207e-56	yellow
PSRC1	0.175046	-0.0373371	-0.0123144	0.216526	0.0779589	0.281233	0.109706	0.470987	0.000110203	0.412943	0.787203	1.5598e-06	0.0869908	3.13094e-10	0.0158619	4.87644e-28	blue
AQP1	-0.00547594	-0.00201304	-0.134764	-0.102773	-0.0801258	-0.00778953	0.0550371	-0.468656	0.904455	0.964803	0.00300128	0.023896	0.0785414	0.864419	0.227299	9.63324e-28	yellow
CLIC4	-0.0217035	-0.0797222	0.0119138	-0.00174693	0.0363208	0.0584161	0.108866	-0.428657	0.634214	0.0800627	0.793966	0.969454	0.425784	0.199985	0.0166888	5.23069e-23	yellow
PDHA1	0.158693	-0.029938	-0.100818	0.109365	0.117297	0.193765	-0.0172425	0.397872	0.000463847	0.511569	0.0267185	0.0161936	0.00987701	1.80205e-05	0.705439	9.04208e-20	blue
XRCC2	0.140619	0.0215521	-0.0364877	0.0456491	0.0533705	0.231336	0.0323131	0.377921	0.00194956	0.636581	0.423659	0.316747	0.241706	2.73478e-07	0.478636	7.60868e-18	blue
MAP3K3	0.098026	-0.0152116	-0.0654104	0.00177178	0.0338344	0.190499	0.147601	-0.338596	0.031244	0.738785	0.151186	0.96902	0.458164	2.50387e-05	0.00114079	2.02202e-14	yellow
HSF2	0.0781216	-0.0224084	-0.0760392	0.0140282	0.0825677	0.233843	0.0442978	0.134573	0.0863319	0.623242	0.0950737	0.75845	0.0698309	2.01285e-07	0.3313	0.00304292	blue
MMP14	0.0410185	-0.0469851	0.0460676	-0.0131898	0.0753572	0.114697	0.073285	-0.611319	0.368378	0.302777	0.312326	0.772476	0.0980857	0.0116517	0.107705	7.89438e-51	yellow
C12orf65	0.176133	-0.0280892	-0.0409623	0.111585	0.0898588	0.326078	0.061332	0.277986	9.96854e-05	0.537996	0.369034	0.014142	0.0484127	1.98865e-13	0.178405	5.08416e-10	blue
RNASEH2A	0.187514	-0.057453	-0.110202	0.123707	0.0811041	0.345435	0.134852	0.543364	3.36539e-05	0.207514	0.0153912	0.00648589	0.0749512	5.54674e-15	0.00298203	1.8907e-38	blue
RRM2	0.0529772	-0.0190648	0.016532	0.143728	0.0442288	0.207228	0.109882	0.417384	0.245198	0.675988	0.717044	0.00154008	0.332055	4.38085e-06	0.0156938	8.77408e-22	blue
HAUS3	0.0276486	-0.0883155	-0.102434	0.0702535	0.00781219	0.183365	0.0824531	0.171193	0.544394	0.0524168	0.0243664	0.123101	0.864029	5.03815e-05	0.0702212	0.000156476	blue
MTA2	0.0804183	-0.102475	-0.0525944	0.0823177	-0.0161591	0.226078	0.06973	0.301434	0.0774536	0.0243084	0.24863	0.0706844	0.723161	5.14432e-07	0.125926	1.32828e-11	blue
GLT8D1	0.0638448	-0.0419644	-0.0154966	0.0712538	0.125477	0.314348	0.0434986	-0.231436	0.161236	0.357428	0.734075	0.117843	0.00575497	1.54241e-12	0.340107	2.7018e-07	yellow
ADAM12	0.06717	0.0345232	0.0190088	-0.00733884	0.0647976	0.0617733	0.0882036	-0.598565	0.140467	0.449059	0.676886	0.872194	0.155061	0.175295	0.0527176	2.80931e-48	yellow
HNRNPA1L2	0.116072	0.033606	-0.0112322	0.0852239	0.0625784	0.284709	0.0025938	0.159392	0.0106811	0.461206	0.805511	0.0612702	0.169726	1.85034e-10	0.954659	0.000437405	blue
CEP128	0.0960717	-0.0453959	-0.031706	0.0801426	0.0470296	0.22055	0.109701	0.193252	0.034789	0.319442	0.486942	0.0784785	0.302318	9.8343e-07	0.0158668	1.89826e-05	blue
TAB1	0.16639	-0.0228907	-0.067425	0.0995211	0.0738986	0.291128	0.0931147	0.0117023	0.000239762	0.615782	0.138964	0.028745	0.104782	6.87084e-11	0.0408007	0.797545	blue
FBXO25	0.0958939	-0.0153649	-0.139471	0.0452957	0.0811117	0.281677	0.0291092	0.220575	0.0351278	0.73625	0.00212434	0.320513	0.0749238	2.92866e-10	0.523332	9.8052e-07	blue
ANPEP	0.0108045	0.0102164	0.0483413	-0.0255361	0.0204326	-0.0393235	0.0929476	-0.440793	0.812777	0.822794	0.289019	0.575581	0.6542	0.388513	0.0411651	2.22688e-24	yellow
NDC1	0.125374	-0.0775941	-0.0343564	0.111533	0.0535808	0.230717	0.0940079	0.477532	0.00579532	0.0884827	0.451254	0.0141871	0.239854	2.94834e-07	0.0388986	7.00794e-29	blue
NDUFAF6	0.137852	-0.0621777	-0.0660545	0.041961	0.0421981	0.208274	0.0620567	0.352365	0.0023952	0.172481	0.147192	0.357467	0.354753	3.90917e-06	0.17332	1.44725e-15	blue
DLG4	0.129744	-0.000578896	0.0362283	0.0383246	0.098616	0.132572	0.0746644	-0.359852	0.00428853	0.989875	0.426965	0.400686	0.0302365	0.00351243	0.101223	3.26459e-16	yellow
FAM114A1	0.035187	-0.0535117	-0.0565014	-0.0339132	0.0379994	0.100024	0.0839334	-0.509722	0.440382	0.240462	0.215153	0.457118	0.404699	0.0279445	0.0653145	2.67214e-33	yellow
C2orf68	0.14392	-0.0288087	-0.0600193	0.0483951	0.0857367	0.241426	0.0182266	0.217992	0.00151765	0.52763	0.187896	0.288481	0.0597216	7.79512e-08	0.689477	1.3199e-06	blue
PNRC2	0.042037	-0.105668	-0.0527408	0.0624929	0.0044326	0.315364	0.0985721	0.123303	0.356596	0.0201909	0.247313	0.170311	0.922596	1.29617e-12	0.0303105	0.00666358	blue
SPATA5	0.101524	0.025016	0.0273425	0.000271498	0.1035	0.142134	0.0760511	0.231745	0.0256677	0.583387	0.54886	0.995252	0.0229136	0.00173889	0.0950219	2.60213e-07	blue
SLC25A35	0.127953	-0.0393093	-0.120095	0.0871665	0.092419	0.24872	0.030269	0.156511	0.00485728	0.388685	0.00823964	0.0555739	0.0423361	3.03677e-08	0.50691	0.000556326	blue
THAP9	0.126753	-0.0708857	-0.0816387	0.0495332	0.0650894	0.260718	0.0740822	0.245978	0.00527516	0.119757	0.0730468	0.27728	0.153207	6.03076e-09	0.10392	4.34342e-08	blue
MIS12	0.180537	-0.0649217	-0.0305935	0.0382485	0.0225499	0.172975	0.0813094	0.222227	6.59991e-05	0.154271	0.502363	0.401623	0.62105	0.000133185	0.0742152	8.09381e-07	blue
NCAPG2	0.139741	-0.0527711	-0.0382343	0.0715172	0.0319345	0.223816	0.0966139	0.352295	0.0020819	0.247041	0.401797	0.116487	0.483807	6.71975e-07	0.0337727	1.46734e-15	blue
CENPK	0.133047	-0.0691406	-0.114776	0.136677	0.0572868	0.312657	0.0681811	0.417616	0.00339541	0.129166	0.0115939	0.00261128	0.208834	2.05701e-12	0.134577	8.28731e-22	blue
ZEB2	-0.00748177	0.007048	-0.0451716	-0.00363667	0.0185955	0.0687957	0.0912417	-0.597637	0.869727	0.877218	0.321841	0.936462	0.683528	0.131091	0.0450455	4.26395e-48	yellow
FBLN2	0.0735624	-0.0115954	0.0255288	0.0156293	0.100026	0.0245059	0.0977752	-0.609759	0.106376	0.799354	0.57569	0.731884	0.0279411	0.59109	0.0316809	1.64248e-50	yellow
RFC1	0.0720675	-0.0363474	-0.0445975	0.0668378	0.0832082	0.183147	0.0747308	0.142276	0.113695	0.425446	0.328036	0.142445	0.0676818	5.14502e-05	0.100918	0.00172026	blue
TK1	0.156291	-0.026482	-0.0503734	0.184136	0.0930527	0.276478	0.102693	0.400031	0.000566535	0.561513	0.269202	4.67773e-05	0.0409356	6.35433e-10	0.0240059	5.49597e-20	blue
DDX5	0.111549	0.0186789	0.0052955	-0.0116244	0.137032	0.151389	0.0526482	0.132712	0.0141734	0.682185	0.907589	0.798864	0.00254414	0.00084458	0.248145	0.00347766	blue
NCAPD2	0.0845164	-0.00137458	0.00919208	0.0835443	0.0585711	0.204073	0.0932979	0.22209	0.063461	0.975962	0.84031	0.0665761	0.198792	6.15484e-06	0.0404043	8.22377e-07	blue
NUP54	0.114566	-0.0437691	-0.00695803	0.0741453	0.0441364	0.20732	0.0636898	0.262577	0.0117479	0.337109	0.878774	0.103625	0.333066	4.33703e-06	0.162257	4.65964e-09	blue
CENPJ	0.125564	-0.00656756	-0.0885987	0.0961483	0.0519647	0.312113	0.0549511	0.281412	0.00572128	0.885528	0.0516619	0.0346437	0.254347	2.25565e-12	0.228027	3.04767e-10	blue
UIMC1	0.108071	0.0616456	-0.0173759	0.062067	0.137528	0.257058	0.0182886	0.221641	0.017506	0.176191	0.703268	0.173248	0.00245323	9.96164e-09	0.688475	8.66463e-07	blue
RNPC3	0.0996821	-0.0170615	-0.218605	0.0470566	-0.011289	0.245361	-0.0230247	0.20732	0.0284864	0.708389	1.23045e-06	0.302041	0.804547	4.705e-08	0.613717	4.33725e-06	blue
NUAK1	0.0487824	0.016069	-0.0461081	-0.0162069	0.0358746	0.156411	0.0551082	-0.392454	0.284636	0.724643	0.3119	0.722377	0.431495	0.000560919	0.226698	3.1057e-19	yellow
ARHGAP18	-0.0760861	0.0292822	-0.0312025	0.0503093	0.0324926	0.0620839	0.0307999	-0.343591	0.0948694	0.520864	0.49389	0.269812	0.476195	0.173131	0.499482	7.88575e-15	yellow
AMPD2	0.0880074	0.000685192	0.0662079	0.0221223	0.113201	0.162122	0.0924894	-0.316531	0.0532482	0.988017	0.146253	0.627685	0.0127955	0.00034694	0.0421786	1.06059e-12	yellow
UBR7	0.0999391	-0.056055	-0.0811675	0.0183863	0.0180267	0.183269	0.0984412	0.175699	0.0280778	0.218806	0.0747235	0.686899	0.692708	5.08533e-05	0.0305321	0.000103765	blue
ADAMTS10	0.0963803	-0.00955991	-0.0375572	-0.00607656	0.0642558	0.126338	0.023868	-0.516444	0.0342074	0.83401	0.410191	0.894034	0.15855	0.00542722	0.600788	2.77608e-34	yellow
TIAL1	0.157073	0.0119281	0.0834354	0.0614882	0.101138	0.206182	0.0688441	0.270584	0.000530988	0.793725	0.0669326	0.177299	0.0262378	4.90654e-06	0.13082	1.49969e-09	blue
GGA2	0.188514	-0.0811331	-0.0607059	0.0777091	0.0760426	0.248206	0.0663754	0.162448	3.04948e-05	0.0748468	0.182886	0.0880101	0.0950588	3.24858e-08	0.145233	0.0003374	blue
IKBIP	0.107989	0.0134652	-0.00896442	0.0349411	0.0168995	0.219244	0.0429392	-0.230454	0.017592	0.76786	0.844213	0.443585	0.711034	1.1433e-06	0.346359	3.04403e-07	yellow
ASPM	0.074982	-0.0249942	-0.0432979	0.131069	0.0348329	0.240737	0.0871513	0.387032	0.0997747	0.583715	0.342342	0.00390762	0.444998	8.50884e-08	0.0556167	1.04355e-18	blue
PRIM1	0.113969	-0.0198809	-0.142187	0.122756	0.0377917	0.326891	0.0594575	0.454252	0.0121962	0.662954	0.00173199	0.0069116	0.407273	1.71954e-13	0.192069	5.77263e-26	blue
PAQR4	0.163618	-0.110616	-0.0541508	0.127642	0.0262405	0.162388	0.0967847	0.278376	0.000305125	0.0150073	0.234883	0.00496268	0.565089	0.000339126	0.0334578	4.79831e-10	blue
EDNRB	-0.016017	-0.0615244	-0.0691634	-0.0454441	-0.0155333	0.0735993	0.0774262	-0.2707	0.725498	0.177044	0.129039	0.318928	0.733469	0.1062	0.0891763	1.47489e-09	yellow
LHFPL6	0.0577815	-0.102134	-0.00626895	0.011277	0.0421644	0.0738008	0.086167	-0.645815	0.204924	0.0247889	0.8907	0.80475	0.355138	0.105244	0.0584473	2.3924e-58	yellow
HNRNPA3	0.148413	0.010207	0.0101426	0.0701796	0.0767772	0.184297	0.0555679	0.388943	0.00107015	0.822955	0.824054	0.123497	0.0918983	4.60536e-05	0.222841	6.825e-19	blue
CDC20	0.0549586	-0.01162	0.0104507	0.119229	0.0385381	0.15968	0.137709	0.426769	0.227963	0.798937	0.8188	0.00871873	0.398065	0.000426897	0.00242072	8.45076e-23	blue
S1PR1	-0.00125866	-0.00124204	-0.0687713	-0.01172	0.0136637	0.0637525	0.0749795	-0.444173	0.977989	0.97828	0.131228	0.797244	0.764539	0.161843	0.0997862	9.03509e-25	yellow
SSC5D	0.0691752	-0.0118978	0.0156283	0.0120207	0.0479459	0.0800291	0.0134868	-0.570133	0.128974	0.794236	0.731901	0.792159	0.292986	0.078904	0.767498	5.5265e-43	yellow
ZNF77	0.129349	-0.00783127	9.64192e-05	0.0926207	0.0605562	0.171615	0.109979	0.338196	0.0044087	0.8637	0.998314	0.0418861	0.18397	0.000150641	0.015601	2.17857e-14	blue
CHSY3	0.0555856	0.00747536	0.0191456	-0.0350627	0.0701495	0.0709959	0.060134	-0.443616	0.222694	0.869838	0.674693	0.441999	0.123659	0.119181	0.187052	1.04892e-24	yellow
GIPC3	0.0245237	0.0161723	-0.0407995	0.0369594	0.0746564	0.0712751	0.0860247	-0.380634	0.59082	0.722945	0.370942	0.417688	0.101259	0.117732	0.058866	4.23823e-18	yellow
RAD52	0.115228	-0.0257017	0.0121389	0.046456	0.0800614	0.146553	0.0308933	0.13085	0.0112676	0.573107	0.790164	0.308259	0.0787826	0.00123816	0.498183	0.00396839	blue
AK2	0.121867	-0.0349451	-0.0363385	0.130538	0.0795547	0.217985	0.095269	0.335379	0.00733206	0.443533	0.425558	0.00405635	0.0807011	1.32084e-06	0.0363411	3.67484e-14	blue
SLC12A7	0.150637	-0.0109095	-0.110018	0.125458	0.0535447	0.232815	0.114263	0.0615538	0.000897	0.810991	0.0155645	0.00576265	0.240171	2.28331e-07	0.0119738	0.176837	blue
MCM6	0.179028	-0.063377	-0.124351	0.117005	0.0473737	0.285095	0.140535	0.44162	7.61014e-05	0.164334	0.00621078	0.0100639	0.298791	1.74456e-10	0.00196181	1.78741e-24	blue
TFAP4	0.111656	-0.00195385	0.0426356	0.0619569	0.0492404	0.22136	0.0384624	0.473398	0.0140798	0.965838	0.349782	0.174013	0.280133	8.95309e-07	0.398994	2.39839e-28	blue
MAPRE2	-0.043303	-0.0819118	-0.097092	-0.0413203	0.0014709	0.0721573	0.0876335	-0.376472	0.342284	0.0720889	0.0328977	0.364861	0.974279	0.113245	0.0542721	1.03758e-17	yellow
TXNDC15	0.131333	-0.00353587	-0.0370589	0.0349276	0.0912583	0.237298	0.0730346	-0.32715	0.0038354	0.93822	0.416435	0.443761	0.0450062	1.31159e-07	0.108916	1.64156e-13	yellow
TRAIP	0.128736	-0.0317451	-0.0656993	0.170262	0.11637	0.355563	0.0483372	0.499088	0.00460083	0.486405	0.149385	0.000170126	0.01048	7.69884e-16	0.28906	8.68524e-32	blue
KIF4A	0.103579	-0.0439676	-0.0126541	0.138529	0.0710372	0.243345	0.0941158	0.37871	0.0228093	0.334921	0.781478	0.00227835	0.118966	6.10096e-08	0.038674	6.42229e-18	blue
FLT4	0.0707546	-0.0527143	-0.0874989	0.0264801	0.0409849	-0.000495682	0.0445766	-0.430958	0.120445	0.247551	0.0546448	0.561541	0.36877	0.991331	0.328263	2.90285e-23	yellow
ZBED5	0.0822214	-0.0736677	-0.122042	-0.00669981	-0.0316903	0.13114	0.0478493	0.0722655	0.0710156	0.105874	0.00724748	0.88324	0.487158	0.00388798	0.29396	0.112704	blue
TACC3	0.0766638	0.00185346	-0.0724881	0.0849171	0.0485306	0.216902	0.0426829	0.345502	0.0923806	0.967592	0.111597	0.0622122	0.287133	1.49458e-06	0.349248	5.47533e-15	blue
DDX55	0.103042	-0.0160849	0.0340365	0.0532503	0.0782545	0.174942	0.0251811	0.357272	0.023528	0.724382	0.455482	0.24277	0.0857967	0.000111256	0.580904	5.47854e-16	blue
OPN1SW	0.0656166	-0.019305	-0.0192206	0.00468586	0.0616767	0.18593	0.00715662	-0.362188	0.149899	0.672141	0.673491	0.918188	0.175972	3.92997e-05	0.875342	2.03497e-16	yellow
GAS2L3	0.102288	-0.0277037	-0.0853007	0.109747	0.0351051	0.287069	0.0841086	0.253571	0.024571	0.543592	0.0610362	0.0158221	0.441447	1.28914e-10	0.0647529	1.59541e-08	blue
SIMC1	0.109815	-0.00640338	-0.0670317	0.0286195	0.080191	0.252061	0.0227656	0.223151	0.0157577	0.888371	0.141288	0.530347	0.0782978	1.95221e-08	0.617713	7.26444e-07	blue
IMMT	0.154957	-0.0171154	0.0322482	0.125957	0.128917	0.271206	0.0220468	0.297992	0.000632301	0.70751	0.479519	0.00557003	0.00454328	1.37104e-09	0.62886	2.31664e-11	blue
PRR11	0.0729124	-0.0537196	0.0187568	0.105559	0.0603242	0.135901	0.116112	0.251674	0.109511	0.238637	0.680932	0.0203211	0.185659	0.00276355	0.0106535	2.05544e-08	blue
SRSF1	0.115045	-0.0697877	-0.0804055	0.0712268	0.0163766	0.16086	0.0497461	0.433029	0.0113986	0.125612	0.0775009	0.117982	0.719592	0.000386334	0.275218	1.70215e-23	blue
ZNF691	0.158118	-0.0562427	-0.0491681	0.103786	0.0547834	0.315872	0.102272	0.221875	0.000486714	0.217264	0.280841	0.0225377	0.229452	1.18781e-12	0.0245931	8.43211e-07	blue
C1QTNF6	0.048641	-0.0497836	0.0338531	0.0567846	0.102953	0.00198861	0.0636218	-0.52484	0.286036	0.274856	0.457915	0.212859	0.0236491	0.96523	0.162707	1.52645e-35	yellow
INPP5F	0.165202	-0.0935287	-0.0893592	0.0969003	0.108981	0.278293	0.0935767	0.196258	0.000265965	0.0399095	0.0496799	0.0332462	0.0165729	4.85781e-10	0.0398073	1.39683e-05	blue
THBS4	-0.00230719	0.0377211	-0.0572622	-0.0368088	0.0709239	0.0756379	0.0876056	-0.389601	0.959665	0.408151	0.20903	0.419589	0.119557	0.0968368	0.0543493	5.89264e-19	yellow
FH	0.110908	0.0882223	0.0520762	0.105368	0.0935739	0.205823	0.0117411	0.478182	0.0147416	0.0526672	0.253329	0.0205499	0.0398131	5.1003e-06	0.796888	5.76721e-29	blue
POLD1	0.187924	-0.0273558	-0.0604607	0.165929	0.0790797	0.281358	0.0865502	0.359066	3.23244e-05	0.548667	0.184664	0.000249631	0.0825335	3.07289e-10	0.0573313	3.82416e-16	blue
MXD3	0.146703	-0.0364348	-0.121991	0.140142	0.0958163	0.28103	0.0337085	0.30494	0.00122378	0.424333	0.00727233	0.00202054	0.0352766	3.22784e-10	0.45984	7.48031e-12	blue
FUS	0.123293	0.00773733	0.00367354	0.059166	0.0765261	0.184103	-0.0202843	0.370948	0.00666792	0.865319	0.935819	0.194262	0.0929689	4.69236e-05	0.656548	3.33815e-17	blue
SETD4	0.124677	-0.026679	0.0189678	0.0607127	0.16187	0.241243	0.0357032	0.279672	0.00607571	0.558604	0.677543	0.182837	0.000354505	7.97945e-08	0.4337	3.95601e-10	blue
FN1	0.0163695	-0.00179804	0.0340351	0.0285784	0.0714527	0.0755479	0.0429117	-0.438823	0.719708	0.968561	0.455501	0.530938	0.116818	0.0972359	0.346668	3.74972e-24	yellow
CCDC125	0.0681725	-0.0159277	-0.192975	0.127423	0.00905884	0.245125	0.0103606	0.297348	0.134627	0.726967	1.95224e-05	0.00503789	0.842594	4.85094e-08	0.820335	2.56842e-11	blue
CRISPLD2	0.00510271	0.031926	0.10508	-0.0277645	0.109726	-0.0174459	0.0559294	-0.595715	0.910939	0.483923	0.0208998	0.542708	0.0158429	0.702128	0.219841	1.00733e-47	yellow
INTS6L	0.12704	-0.0904219	-0.0806449	0.0908804	0.0480345	0.262334	0.0484798	0.123065	0.00517251	0.047017	0.0766197	0.0459056	0.292094	4.8203e-09	0.287637	0.00677061	blue
RHOJ	0.0514553	0.0149207	-0.0402018	-0.0155695	0.0217023	0.0368659	0.0561216	-0.596906	0.25904	0.743604	0.377997	0.732872	0.634233	0.418868	0.218258	5.91561e-48	yellow
ERLIN1	0.130688	-0.0392294	0.0597711	0.118836	0.0929733	0.185721	0.115312	0.127118	0.00401384	0.38965	0.189731	0.00894375	0.0411089	4.01099e-05	0.0112078	0.00514475	blue
HCN3	0.192096	-0.0788916	-0.0649406	0.117168	0.110435	0.26669	0.0640893	0.285168	2.13347e-05	0.0832684	0.154151	0.00995949	0.0151739	2.61493e-09	0.159634	1.72514e-10	blue
ZNF70	0.112833	0.0112093	-0.0738116	-0.00811139	0.0418056	0.0980711	0.0593017	-0.202534	0.013092	0.805899	0.105193	0.858874	0.359251	0.031166	0.193239	7.25097e-06	yellow
WNT2	0.047736	0.0545776	0.0863688	0.0949224	0.131268	0.0315374	0.0309868	-0.413061	0.295107	0.231209	0.0578573	0.0370294	0.00385299	0.489262	0.496882	2.51589e-21	yellow
DIABLO	0.0992427	0.0187628	0.0417046	0.0123329	0.12991	0.231351	0.0334956	0.250193	0.0291969	0.680836	0.360415	0.78689	0.00423902	2.72985e-07	0.46268	2.50121e-08	blue
TOP3A	0.129184	-0.0607147	-0.0775394	0.0382732	0.0226573	0.220122	0.0599051	0.184355	0.0044595	0.182823	0.0887081	0.401319	0.619388	1.03332e-06	0.188739	4.57961e-05	blue
CCDC59	0.130608	0.0380191	0.0206583	0.116453	0.11308	0.292986	0.045142	0.459984	0.00403657	0.404455	0.650632	0.0104248	0.0128926	5.13393e-11	0.322159	1.15924e-26	blue
PIAS4	0.159914	-0.060876	-0.0335832	0.102419	0.0702655	0.182399	0.0894031	0.26119	0.000418571	0.18166	0.46151	0.0243869	0.123038	5.52744e-05	0.0495676	5.64935e-09	blue
PARS2	0.163203	-0.0769962	-0.0927961	0.107241	0.0468167	0.232917	0.0988717	0.275746	0.000316219	0.0909721	0.041498	0.0183954	0.304515	2.25493e-07	0.0298086	7.077e-10	blue
PTK7	0.0557489	-0.0599415	0.0814599	-0.0572704	0.039059	-0.018893	0.0943647	-0.539162	0.221336	0.18847	0.0736794	0.208965	0.391715	0.678744	0.0381599	8.95268e-38	yellow
PLK4	0.120898	-0.0744672	-0.0376769	0.115868	0.0440868	0.244329	0.0847542	0.396937	0.00781678	0.10213	0.4087	0.0108206	0.333611	5.37559e-08	0.0627176	1.12068e-19	blue
TUBA1A	0.0683481	0.0153318	-0.0133753	0.0390157	0.0136845	0.124145	0.0499716	-0.465597	0.133623	0.736798	0.769366	0.39224	0.76419	0.00629772	0.273045	2.3354e-27	yellow
PNISR	0.046862	-0.0210694	-0.0884205	0.0474322	0.0426879	0.218072	-0.00156105	0.148972	0.304046	0.644153	0.0521358	0.298193	0.349191	1.30782e-06	0.972703	0.00102399	blue
NEIL3	0.0588925	0.00121393	-0.0504979	0.115703	0.00635209	0.20808	0.118041	0.36017	0.196335	0.978771	0.268018	0.0109341	0.88926	3.99274e-06	0.00941568	3.06225e-16	blue
RANBP1	0.147971	0.0678668	0.0635887	0.040196	0.0540007	0.142916	0.0530056	0.310205	0.00110806	0.136388	0.162926	0.378066	0.236185	0.00163858	0.244944	3.11317e-12	blue
CLK4	0.128657	-0.0523794	-0.11795	0.0842652	0.0792087	0.246085	0.0407275	0.08545	0.00462592	0.250572	0.00947097	0.0642543	0.0820325	4.28354e-08	0.371787	0.0605832	blue
LMO4	0.12436	-0.0436144	-0.231605	0.0991652	0.0269969	0.246696	0.0384234	0.174495	0.00620694	0.338821	2.64682e-07	0.0293238	0.553925	3.95652e-08	0.399472	0.00011592	blue
LZTS1	0.0443268	-0.00610811	-0.11605	0.0440526	0.0387199	0.18643	0.0122549	-0.335057	0.330983	0.893487	0.0106956	0.333986	0.395842	3.74276e-05	0.788206	3.89968e-14	yellow
SMC6	0.129627	-0.0307194	0.0528958	0.0107981	0.0282274	0.144661	-0.0283743	0.293442	0.00432377	0.500605	0.245925	0.812886	0.535998	0.00143358	0.533877	4.77828e-11	blue
HIC1	0.119947	-0.0211741	0.0374952	0.0445835	0.0942361	0.0830664	0.0558983	-0.590534	0.00831979	0.642508	0.410965	0.328188	0.0384248	0.0681528	0.220098	9.9361e-47	yellow
HNRNPH1	0.0989116	-0.0232084	-0.0638348	0.0971794	0.0917982	0.1927	0.0239629	0.281689	0.0297423	0.610889	0.161301	0.0327399	0.0437472	2.0073e-05	0.599339	2.92322e-10	blue
MKI67	0.0480409	-0.0339843	-0.040069	0.0962841	0.0291977	0.212879	0.0731967	0.297632	0.29203	0.456174	0.379576	0.0343877	0.522068	2.35162e-06	0.108131	2.45442e-11	blue
CD276	-0.0118932	-0.0277735	0.0167748	0.00101216	0.038714	0.0443909	0.0688713	-0.368088	0.794314	0.542577	0.713071	0.982299	0.395914	0.330283	0.130667	6.05986e-17	yellow
RHOQ	0.0326568	0.0505876	0.015699	-0.0892222	0.0267722	0.113446	0.0859933	-0.424585	0.473967	0.267168	0.730735	0.0500322	0.55723	0.0126016	0.058959	1.4664e-22	yellow
SLFN13	0.157328	-0.0753548	-0.107353	0.100097	0.0851749	0.22599	0.0509941	0.306151	0.000519837	0.0980963	0.0182734	0.0278296	0.0614197	5.1981e-07	0.263339	6.12359e-12	blue
ARHGEF15	0.0104245	0.0397643	-0.107322	-0.0309763	-0.0270543	0.0288946	0.0349832	-0.466452	0.819246	0.383213	0.0183065	0.497028	0.553083	0.5264	0.443035	1.82539e-27	yellow
ANAPC5	0.167647	0.0291833	-0.0164753	0.0644657	0.0884407	0.290711	0.066083	0.266174	0.000214664	0.522274	0.717974	0.157192	0.052082	7.33289e-11	0.147018	2.81319e-09	blue
TM7SF3	0.0270777	-0.022324	-0.106205	0.00478606	0.0186031	0.206113	0.00672973	0.172385	0.55274	0.624552	0.0195611	0.916445	0.683405	4.94279e-06	0.882722	0.000140504	blue
GPX8	0.0635526	0.0350265	0.0056589	-0.00408179	0.0122183	0.143524	0.0385657	-0.475768	0.163166	0.44247	0.901279	0.928705	0.788823	0.00156431	0.397727	1.18706e-28	yellow
SRPX2	0.091162	-0.0244465	0.118356	0.00722271	0.134896	0.0818917	0.0697128	-0.542427	0.0452341	0.59199	0.00922628	0.8742	0.00297256	0.0721591	0.126019	2.67956e-38	yellow
CDC25C	0.132178	-0.0391572	-0.0604515	0.153829	0.0952804	0.2894	0.0411239	0.429294	0.00361249	0.390524	0.184731	0.00069336	0.0363188	8.99352e-11	0.367147	4.44507e-23	blue
ZNF84	0.122798	-0.048428	-0.11038	0.0667794	0.0976468	0.32916	0.0440395	0.15967	0.00689228	0.288153	0.0152245	0.142795	0.0319066	1.14363e-13	0.33413	0.000427284	blue
MCRS1	0.116831	0.0355603	-0.0598066	0.0923849	0.0418821	0.285152	0.0170501	0.22298	0.0101761	0.435544	0.189468	0.0424126	0.358372	1.72937e-10	0.708576	7.41174e-07	blue
MAD2L1	0.118217	0.0071217	0.0389796	0.160223	0.10964	0.242848	0.0899062	0.439279	0.00930929	0.875945	0.392678	0.000407774	0.0159257	6.50229e-08	0.0482939	3.32441e-24	blue
ZNF10	0.146162	-0.0650555	-0.0931417	0.00158176	0.0779972	0.256826	0.07514	0.201743	0.00127639	0.153421	0.040742	0.972341	0.0868354	1.02806e-08	0.0990605	7.88419e-06	blue
ESPL1	0.107667	-0.0325862	-0.0340624	0.152854	0.0522134	0.262581	0.0903684	0.477565	0.0179341	0.474924	0.455138	0.00075051	0.252079	4.6571e-09	0.0471481	6.94001e-29	blue
IK	0.0857955	-0.0141384	-0.0983239	0.0970137	0.0763661	0.230217	-0.0113362	0.190605	0.0595461	0.756612	0.0307318	0.0330397	0.0936564	3.13241e-07	0.803746	2.47757e-05	blue
PRKAB1	0.153343	-0.0130013	0.00158082	0.0132924	0.0629773	0.22471	0.0190367	0.179334	0.000721323	0.77564	0.972357	0.770756	0.167017	6.04859e-07	0.676439	7.39407e-05	blue
ITFG2	0.120139	-0.0292682	0.04254	0.100834	0.119615	0.253077	0.0963747	0.0836952	0.00821583	0.521065	0.350865	0.0266933	0.00850196	1.70453e-08	0.0342179	0.0660845	blue
HELLS	0.204081	-0.0452667	-0.091719	0.134556	0.0655813	0.308988	0.0830932	0.447921	6.14952e-06	0.320822	0.0439301	0.00304657	0.150118	3.81815e-12	0.0680636	3.28382e-25	blue
PM20D2	0.0938818	0.0146089	-0.0892525	0.060718	0.0361488	0.190201	0.0680589	0.331802	0.0391625	0.74878	0.0499541	0.182798	0.427981	2.5793e-05	0.135279	7.08243e-14	blue
CDKN1B	0.170232	-0.054957	-0.0473559	0.0851412	0.0829004	0.246068	0.134283	0.157167	0.000170593	0.227977	0.298973	0.0615229	0.0687076	4.29323e-08	0.00310714	0.000526857	blue
SCARF2	0.10806	0.024504	0.0230816	-0.0477809	0.0160654	0.0993247	0.00237234	-0.478985	0.0175169	0.591119	0.612841	0.294652	0.724702	0.0290633	0.958527	4.53058e-29	yellow
GPX7	0.048624	-0.00110173	-0.0449786	-0.000898647	0.0481393	0.226677	0.0466716	-0.298382	0.286205	0.980733	0.323915	0.984284	0.291041	4.79095e-07	0.306017	2.17586e-11	yellow
HNRNPF	0.0904125	-0.0182851	-0.012174	0.0514138	0.0131558	0.258544	0.106386	0.344131	0.04704	0.688532	0.789571	0.259425	0.773046	8.133e-09	0.0193529	7.11469e-15	blue
MRPL35	0.148302	7.27215e-05	-0.00376335	0.116044	0.0675746	0.185213	0.0298183	0.436731	0.00107959	0.998728	0.934254	0.0106998	0.138087	4.21423e-05	0.513258	6.49634e-24	blue
COL15A1	0.0267153	0.0494306	-0.0749703	-0.0531141	-0.0498116	0.0230714	0.102781	-0.451629	0.558069	0.278277	0.0998278	0.243978	0.274585	0.612998	0.0238852	1.19151e-25	yellow
HSPA9	0.0617506	0.0173413	0.00640623	0.0660148	0.120617	0.195016	-0.0249824	0.330109	0.175454	0.70383	0.888322	0.147436	0.00796268	1.58651e-05	0.583892	9.6345e-14	blue
DONSON	0.171614	-0.0789608	-0.0727487	0.0859557	0.0917857	0.21308	0.083526	0.430646	0.000150654	0.0829973	0.110312	0.0590702	0.0437759	2.29933e-06	0.0666357	3.14463e-23	blue
RECK	0.0196519	-0.00176714	-0.0426308	-0.0505163	0.0192892	0.0700394	0.039972	-0.573968	0.666601	0.969101	0.349837	0.267844	0.672394	0.124251	0.380732	1.14375e-43	yellow
AVPR1A	-0.0489157	-0.001955	-0.0569636	-0.0707932	-0.0422923	-0.0655795	0.0500921	-0.335062	0.283321	0.965818	0.211418	0.120242	0.35368	0.15013	0.271888	3.89603e-14	yellow
MRPL39	0.0422353	0.023467	-0.0325577	0.0717743	0.0630034	0.191547	0.025071	0.452825	0.354329	0.606919	0.475311	0.115176	0.16684	2.25449e-05	0.582559	8.56901e-26	blue
ZCCHC10	0.117109	-0.0599549	-0.0978908	0.0977599	0.0299398	0.162162	0.0529458	0.305115	0.00999674	0.188371	0.0314788	0.0317078	0.511542	0.000345765	0.245478	7.26739e-12	blue
SRSF11	0.126738	-0.0593778	-0.0307518	0.0488481	0.0571388	0.173139	0.0701273	0.210228	0.0052806	0.192667	0.500153	0.283987	0.210015	0.000131209	0.123778	3.15532e-06	blue
HNRNPH3	0.151398	-0.0713669	-0.0231862	0.0939202	0.123897	0.205473	0.108602	0.237262	0.000843949	0.117259	0.611231	0.0390819	0.00640347	5.29592e-06	0.016956	1.31759e-07	blue
MCF2L	0.163934	9.67433e-05	-0.0990939	0.0952417	0.0693063	0.204422	0.051727	0.109349	0.000296902	0.998308	0.0294409	0.036395	0.128248	5.9288e-06	0.25653	0.0162092	blue
CHSY1	-0.0152692	0.00980363	0.0171649	-0.0595423	0.0228462	0.0641119	0.0813492	-0.487979	0.737832	0.829842	0.706702	0.191435	0.616468	0.159486	0.0740732	2.90177e-30	yellow
FIGNL1	0.105213	-0.0848356	-0.0606183	0.0900043	0.0720005	0.181538	0.102266	0.351835	0.0207375	0.0624648	0.183519	0.0480487	0.114032	6.0013e-05	0.024602	1.60568e-15	blue
HECW2	0.0502609	0.013382	-0.0823847	-0.0492036	0.0110557	0.0519063	0.0985906	-0.36343	0.270274	0.769254	0.0704549	0.280493	0.808507	0.254883	0.0302793	1.58011e-16	yellow
VWF	0.00578277	0.0262187	-0.0425902	-0.0397714	0.0219207	0.00897587	0.0519676	-0.331115	0.899129	0.565413	0.350296	0.383128	0.630825	0.844017	0.254321	8.02645e-14	yellow
CDC7	0.17251	-0.0991059	-0.176102	0.14722	0.00611679	0.275225	0.0881714	0.46504	0.000138921	0.0294213	9.99761e-05	0.00117528	0.893337	7.6403e-10	0.0528042	2.74166e-27	blue
RAD51C	0.173392	-0.0394953	-0.0753636	0.105862	0.142824	0.292651	0.0392198	0.419723	0.000128217	0.386442	0.0980569	0.0199615	0.00165011	5.4121e-11	0.389767	4.92974e-22	blue
VSTM4	0.0902513	-0.0259475	-0.124681	0.0405381	0.00292878	0.17022	0.124197	-0.341918	0.0474363	0.569442	0.0060738	0.374017	0.948811	0.000170772	0.00627543	1.08305e-14	yellow
TRIM52	0.112051	-0.00865706	-0.0759506	0.0527206	0.132139	0.287774	0.0475347	0.0730677	0.0137415	0.84949	0.0954609	0.247494	0.00362246	1.15659e-10	0.297149	0.108756	blue
BLM	0.117219	-0.00309642	-0.0161247	0.0930774	0.0466374	0.222003	0.0950725	0.440381	0.0099265	0.945885	0.723728	0.0408817	0.306373	8.3072e-07	0.03673	2.48339e-24	blue
ARMCX1	0.0486937	-0.0500985	-0.0212719	-0.0464092	0.0321272	0.0492514	0.0722187	-0.367963	0.285514	0.271827	0.640972	0.308748	0.481171	0.280025	0.112938	6.21918e-17	yellow
NUBP1	0.014475	-0.0187744	-0.121374	0.0886214	-0.0145103	0.26981	0.012431	0.1892	0.751005	0.680649	0.00757525	0.0516019	0.750419	1.67614e-09	0.785237	2.84937e-05	blue
HJURP	0.146857	-0.0173749	-0.0810975	0.0884733	0.0228376	0.27716	0.0747822	0.418002	0.00120915	0.703283	0.074975	0.051995	0.616602	5.74602e-10	0.100684	7.53656e-22	blue
HNRNPC	0.129584	0.0144473	0.0905829	0.0841893	0.140885	0.182821	0.117071	0.391645	0.00433703	0.751467	0.0466243	0.0644954	0.001911	5.3088e-05	0.0100213	3.72623e-19	blue
GTPBP3	0.186963	-0.019896	0.0827016	0.0840239	0.0970327	0.19676	0.104165	0.435121	3.55251e-05	0.662713	0.0693771	0.0650237	0.0330052	1.32646e-05	0.0220463	9.89098e-24	blue
SFRP4	-0.00193366	0.10173	0.095918	-0.0442205	0.0768143	0.0388285	0.0242098	-0.388393	0.966191	0.0253679	0.0350817	0.332145	0.0917407	0.394518	0.595582	7.71459e-19	yellow
LAS1L	0.0400011	0.0278076	-0.0218562	0.0609384	0.0672349	0.23236	0.00113211	0.396697	0.380384	0.54208	0.63183	0.181212	0.140084	2.41387e-07	0.980201	1.18411e-19	blue
NRF1	0.183615	-0.00498925	0.00600155	0.0772505	0.0926825	0.30144	0.098515	0.266286	4.91852e-05	0.912912	0.895335	0.0899065	0.041749	1.327e-11	0.030407	2.76904e-09	blue
LRRC15	0.0522064	0.079297	0.0482574	-0.0164684	0.0506113	0.0250002	0.0653087	-0.566205	0.252142	0.0816911	0.289858	0.718087	0.266945	0.583625	0.151824	2.71569e-42	yellow
ZNF22	0.0560195	-0.0259722	-0.088553	0.111551	0.024209	0.272145	0.111992	0.00557846	0.219098	0.569075	0.0517833	0.0141716	0.595595	1.19699e-09	0.0137911	0.902675	blue
MYBL2	0.140849	-0.0392018	-0.0283221	0.0788531	0.0669726	0.247843	0.12642	0.436982	0.00191614	0.389984	0.53463	0.0834195	0.14164	3.4067e-08	0.00539687	6.08264e-24	blue
DIMT1	0.0482246	-0.00416348	-0.0607324	0.0852311	0.0598539	0.25939	0.0431462	0.313418	0.290185	0.927282	0.182694	0.0612481	0.189117	7.24214e-09	0.344037	1.80749e-12	blue
FTSJ3	0.0731754	-0.00227493	-0.00413785	-0.00653499	0.0777866	0.129716	0.0415329	0.232746	0.108234	0.960228	0.927728	0.886092	0.087693	0.00429717	0.362396	2.30283e-07	blue
LIMS1	0.0213076	-0.0294294	0.014593	-0.0382708	0.0410193	0.0881976	0.0897567	-0.394064	0.640413	0.518771	0.749044	0.401349	0.368368	0.0527336	0.0486696	2.15738e-19	yellow
TRMT13	0.0918898	-0.0872123	-0.0855228	0.061664	0.0214658	0.171801	0.0154619	0.257364	0.0435365	0.0554452	0.0603635	0.176061	0.637933	0.000148134	0.734647	9.55498e-09	blue
TMEM39B	0.198654	-0.0456564	-0.000934991	0.11974	0.121292	0.291645	0.12089	0.161488	1.09017e-05	0.31667	0.983648	0.00843282	0.00761648	6.33658e-11	0.00782068	0.00036624	blue
LIMS2	0.0638549	0.0296289	0.0493091	-0.0441746	0.0771511	0.0877393	0.00787316	-0.208307	0.161169	0.51594	0.279462	0.332647	0.0903222	0.0539808	0.862978	3.89529e-06	yellow
H2AFZ	0.175787	-0.019707	-0.00972423	0.203491	0.143933	0.274202	0.0737983	0.528702	0.000102924	0.665723	0.8312	6.54932e-06	0.00151611	8.87425e-10	0.105256	3.91115e-36	blue
HMCN1	0.0658356	0.039823	-0.0357265	-0.0600397	0.00464953	0.00828667	0.0552014	-0.561335	0.148541	0.382511	0.4334	0.187746	0.91882	0.855858	0.225913	1.89796e-41	yellow
GASK1B	0.0214384	0.0633933	0.0377003	-0.0134851	0.0512483	0.0542832	0.0666756	-0.659046	0.638361	0.164225	0.40841	0.767526	0.260963	0.233739	0.143419	1.69811e-61	yellow
LOXL2	0.0717143	-0.0556543	0.00392783	-0.00671383	0.0425855	0.131171	0.0733601	-0.540625	0.115481	0.222122	0.931387	0.882997	0.35035	0.00387961	0.107344	5.22301e-38	yellow
GUSB	0.0920928	0.0619672	-0.0594285	0.0685925	0.0876135	0.286437	0.0434378	0.10292	0.0430727	0.173942	0.192287	0.132236	0.0543275	1.42075e-10	0.340783	0.0236942	blue
PHKA2	0.154725	0.00603861	-0.0748607	0.0333222	0.116148	0.248356	0.0160932	0.134699	0.000644423	0.894692	0.100326	0.465002	0.0106292	3.18518e-08	0.724245	0.00301537	blue
FAM111A	0.048197	-0.0665758	-0.125812	0.0555286	-0.0228858	0.2049	-0.00239087	0.16389	0.290462	0.14402	0.00562562	0.223169	0.615858	5.63269e-06	0.958203	0.00029803	blue
CKS2	0.0976452	0.0367905	0.0431179	0.169752	0.100998	0.230067	0.094885	0.493861	0.0319095	0.41982	0.344354	0.000178074	0.0264474	3.18977e-07	0.0371043	4.60044e-31	blue
MITD1	0.141366	-0.0260125	0.0685612	0.188261	0.080554	0.257381	0.00335689	0.365368	0.00184298	0.568475	0.132413	3.12668e-05	0.0769531	9.53337e-09	0.941341	1.06252e-16	blue
L3MBTL3	0.00242712	-0.00821852	-0.00155878	0.0379949	0.111392	0.0799449	0.0495079	-0.335519	0.95757	0.85703	0.972742	0.404754	0.0143103	0.0792202	0.277525	3.58085e-14	yellow
MAGOH	0.123905	-0.05001	0.00298302	0.158294	0.0915256	0.22658	0.0522678	0.46094	0.00639982	0.272676	0.947864	0.000479617	0.0443791	4.84654e-07	0.251584	8.8414e-27	blue
VIM	0.023283	0.0219019	-0.00603652	0.068411	0.0365116	0.13998	0.036917	-0.498051	0.609743	0.631118	0.894728	0.133265	0.423355	0.00204511	0.418223	1.21182e-31	yellow
KIF2C	0.141396	-0.0611567	0.00106117	0.183538	0.0815155	0.269623	0.149804	0.497835	0.00183879	0.179651	0.981442	4.95523e-05	0.0734822	1.72168e-09	0.000958624	1.29884e-31	blue
PCLAF	0.085322	-0.0406937	-0.0605687	0.12691	0.0489621	0.241933	0.0691123	0.540355	0.0609715	0.372185	0.183879	0.00521873	0.282864	7.30845e-08	0.129323	5.77132e-38	blue
CD93	-0.0232595	0.0412437	-0.0301863	-0.0352971	0.019587	0.0195214	0.0645489	-0.473875	0.610105	0.365752	0.508071	0.438951	0.667636	0.668683	0.156656	2.08252e-28	yellow
C19orf57	0.160302	-0.0824125	-0.127923	0.137373	0.0553729	0.244976	0.0559425	0.346103	0.000405051	0.0703597	0.00486723	0.00248123	0.224471	4.94524e-08	0.219733	4.87929e-15	blue
AGTPBP1	0.124455	-0.0188483	-0.067722	0.0314183	0.0680215	0.179146	0.113312	0.252588	0.00616754	0.679461	0.137228	0.490905	0.135494	7.52639e-05	0.0127076	1.81961e-08	blue
FANCI	0.151024	-0.00887779	-0.0126565	0.115565	0.0633804	0.244962	0.10186	0.453207	0.000869651	0.8457	0.781438	0.0110302	0.164311	4.95456e-08	0.0251801	7.71117e-26	blue
PEAK1	-0.0108114	0.00141524	-0.0212916	-0.0493624	0.0500445	0.0454522	0.0556223	-0.504552	0.81266	0.975252	0.640663	0.278942	0.272345	0.318841	0.222388	1.47458e-32	yellow
NCKAP5L	0.0266561	0.0639895	-0.026309	-0.102643	0.0325505	0.0965344	-0.0445507	-0.418833	0.558942	0.160286	0.564074	0.0240753	0.475409	0.03392	0.328544	6.14289e-22	yellow
NBL1	0.0897901	-0.0192508	0.0660502	0.014274	0.0880865	0.0178419	0.056909	-0.418244	0.0485853	0.673009	0.147219	0.754352	0.0530337	0.695701	0.211857	7.10216e-22	yellow
INMT	0.0901202	-0.0382331	-0.178155	-0.0273418	0.0133125	0.0995695	0.0870179	-0.256681	0.0477604	0.401812	8.25952e-05	0.548871	0.770418	0.0286671	0.0559935	1.0485e-08	yellow
HTRA1	0.0309575	-0.0876397	0.0901465	-0.0220524	0.0628636	0.0345654	-0.00325785	-0.589806	0.49729	0.0542551	0.0476952	0.628774	0.167785	0.448504	0.943069	1.36606e-46	yellow
TCTN2	0.188238	-0.0137124	-0.0505994	0.0818547	0.131149	0.338615	0.0441183	0.0304631	3.1339e-05	0.763724	0.267057	0.0722885	0.00388559	2.01458e-14	0.333265	0.504187	blue
HHIPL1	0.0706227	-0.0530564	-0.0205787	0.00952172	0.0649164	0.15839	-0.00546101	-0.435283	0.12114	0.244492	0.651889	0.834664	0.154304	0.000475757	0.904714	9.48097e-24	yellow
POFUT2	0.170565	-0.043178	0.0163484	0.035394	0.141219	0.212738	0.0903124	-0.301916	0.000165571	0.343681	0.720054	0.437695	0.00186343	2.38893e-06	0.0472857	1.22797e-11	yellow
COPS7B	0.169924	-0.0375722	-0.0611515	0.118299	0.0483453	0.265619	0.0407297	0.22757	0.000175349	0.410005	0.179688	0.0092604	0.288979	3.04234e-09	0.371761	4.30683e-07	blue
C5orf30	0.09845	-0.0415526	-0.0560886	0.109823	0.0966801	0.261809	0.080795	0.400469	0.0305171	0.362169	0.218529	0.0157502	0.0336504	5.18469e-09	0.0760708	4.96595e-20	blue
CYYR1	-0.0190381	-0.118563	-0.0718628	-0.0958259	0.00231577	-0.00994502	0.0418816	-0.414268	0.676416	0.00910327	0.114728	0.0352581	0.959515	0.827427	0.358378	1.87765e-21	yellow
B3GNT9	0.0933294	-0.0653451	-0.00995494	-0.0339553	0.065119	0.0448331	0.0696415	-0.400594	0.0403364	0.151596	0.827257	0.456558	0.15302	0.325484	0.126408	4.82321e-20	yellow
FMNL3	0.0617937	-0.0360076	-0.11751	0.0580472	0.0285619	0.235458	0.11506	-0.383176	0.175152	0.429788	0.00974296	0.202845	0.531174	1.64903e-07	0.0113878	2.43766e-18	yellow
ZSWIM9	0.20369	-0.0545173	-0.0314034	0.12647	0.110282	0.243275	0.0153331	0.213219	6.41151e-06	0.231726	0.491112	0.00537831	0.0153162	6.15601e-08	0.736776	2.26397e-06	blue
KANSL2	0.186303	-0.0167193	-0.0545033	0.0660457	0.0816082	0.286082	0.0900564	0.275193	3.78946e-05	0.713979	0.231846	0.147247	0.0731543	1.50004e-10	0.047919	7.6765e-10	blue
RPP30	0.112591	-0.107022	-0.0121853	0.113115	0.106199	0.262365	0.101769	0.320463	0.0132898	0.018637	0.789381	0.0128644	0.0195686	4.79936e-09	0.0253119	5.36086e-13	blue
RAD54B	0.154821	-0.0454106	-0.0188756	0.137688	0.099581	0.251818	0.0818332	0.459033	0.00063936	0.319285	0.679024	0.00242442	0.0286486	2.01645e-08	0.0723635	1.51604e-26	blue
KNL1	0.112999	-0.0432587	-0.0152068	0.0958528	0.0417285	0.22633	0.100858	0.374875	0.0129571	0.342779	0.738865	0.0352066	0.360138	4.99274e-07	0.0266577	1.45785e-17	blue
CEP44	0.17023	-0.0521001	-0.0435023	0.0332417	0.0622492	0.229599	0.102281	0.210535	0.000170615	0.253111	0.340065	0.466082	0.171987	3.37544e-07	0.0245804	3.05016e-06	blue
CCNA2	0.104958	-0.0400004	0.0210812	0.143473	0.0595956	0.230281	0.109344	0.429675	0.0210501	0.380393	0.643967	0.00157048	0.191038	3.10849e-07	0.0162136	4.03253e-23	blue
JCAD	0.0586555	0.0159113	0.0199583	-0.026371	0.084859	0.0579001	0.0414411	-0.615736	0.198145	0.727238	0.661723	0.563155	0.062392	0.203994	0.36346	9.69e-52	yellow
UHRF1	0.162938	-0.0853792	-0.0699437	0.133785	0.0419953	0.21063	0.095048	0.376315	0.000323497	0.0607976	0.124767	0.00322059	0.357073	3.0185e-06	0.0367787	1.07302e-17	blue
RPA2	0.143194	-0.0970474	-0.130452	0.182484	0.103386	0.345713	0.110081	0.321784	0.00160429	0.0329785	0.00408097	5.48268e-05	0.0230655	5.25849e-15	0.0155044	4.25341e-13	blue
SUV39H2	0.117893	-0.0545376	0.00570728	0.053709	0.0370466	0.260555	0.0908942	0.540524	0.00950585	0.231551	0.900439	0.238729	0.41659	6.16835e-09	0.0458725	5.42246e-38	blue
CHAF1B	0.150637	-0.0504005	-0.175436	0.129664	0.065871	0.31044	0.0973849	0.464689	0.000897007	0.268944	0.000106318	0.00431263	0.148322	2.9924e-12	0.0323713	3.03281e-27	blue
DCLRE1C	0.11078	-0.0684531	-0.0507359	0.0586854	0.0229117	0.273639	0.0718082	0.337075	0.0148571	0.133026	0.265767	0.197916	0.615458	9.63437e-10	0.115004	2.68397e-14	blue
OLFML1	0.0572841	0.0191016	0.0272794	-0.0159544	0.0725864	0.0108717	0.0870051	-0.6062	0.208856	0.675398	0.549783	0.726529	0.111111	0.811634	0.0560297	8.61246e-50	yellow
POLA1	0.11848	-0.0536694	-0.120834	0.0941585	0.0490713	0.250548	0.0570798	0.312479	0.00915259	0.239076	0.00784974	0.0385853	0.28179	2.38639e-08	0.210486	2.1202e-12	blue
ANP32A	0.13839	-0.0224109	-0.0039604	0.0914044	0.112042	0.241864	0.0744806	0.324714	0.00230193	0.623203	0.93082	0.0446626	0.0137493	7.37255e-08	0.102068	2.53493e-13	blue
COL6A1	0.0942489	0.0512332	0.0499162	-0.0242307	0.0441045	0.0140615	0.104045	-0.633835	0.0383984	0.261104	0.273577	0.595265	0.333416	0.757894	0.0222012	1.25385e-55	yellow
SRSF6	0.0690476	-0.0981983	-0.087071	0.0333333	0.0153019	0.214666	-0.0120643	0.273473	0.129683	0.0309468	0.0558433	0.464853	0.737291	1.92471e-06	0.791424	9.87054e-10	blue
CSE1L	0.0527059	-0.0311262	0.0468751	0.0500735	0.0260113	0.141475	0.0208331	0.356651	0.247627	0.494947	0.303911	0.272066	0.568492	0.00182781	0.647874	6.20056e-16	blue
RGS16	0.0549043	0.0451397	-0.0243403	-0.00181981	0.107237	0.10494	0.105151	-0.355077	0.228424	0.322183	0.5936	0.96818	0.0184002	0.0210719	0.0208127	8.47769e-16	yellow
E2F8	0.149765	-0.0982027	-0.0815235	0.0991745	0.00383353	0.199848	0.113838	0.338256	0.000961583	0.0309392	0.0734538	0.0293085	0.933031	9.62405e-06	0.0122971	2.15454e-14	blue
E2F2	0.124807	-0.0841234	-0.0498554	0.0461468	0.0406844	0.155958	0.101594	0.431555	0.00602252	0.0647056	0.274163	0.311494	0.372294	0.00058234	0.0255651	2.48962e-23	blue
VRK2	0.107431	0.00923541	-0.0874674	0.0457017	-0.00706369	0.171986	0.0581251	0.215091	0.0181885	0.839567	0.0547322	0.316189	0.876947	0.000145671	0.202239	1.83485e-06	blue
SNAI1	0.0549042	0.0562228	0.0708349	0.0052511	0.0623829	0.107323	0.105521	-0.433364	0.228425	0.217428	0.120023	0.908361	0.171066	0.018306	0.0203658	1.56105e-23	yellow
PHF10	0.128377	0.0141478	-0.0200541	0.079799	0.0959911	0.254119	0.0221824	0.148481	0.00471672	0.756455	0.6602	0.0797713	0.0349421	1.48229e-08	0.626751	0.00106444	blue
KIF11	0.110494	0.00625931	0.0262217	0.143193	0.0832418	0.270231	0.0867144	0.459006	0.0151194	0.890867	0.565368	0.00160434	0.0675707	1.57774e-09	0.0568588	1.52773e-26	blue
CCDC28A	0.175125	-0.0434832	-0.0357661	0.106919	0.110865	0.281535	0.0406636	0.195531	0.000109398	0.340277	0.432891	0.0187511	0.01478	2.99191e-10	0.372539	1.50508e-05	blue
LOXL1	0.0994013	-0.023137	0.0109263	0.0222373	0.0987495	0.169512	0.0236158	-0.47075	0.0289387	0.611988	0.810706	0.625898	0.0300123	0.00018193	0.604641	5.22721e-28	yellow
COL11A1	0.0647161	0.0525795	0.143671	-0.0152004	0.145625	-0.00257169	0.0445847	-0.489206	0.155583	0.248764	0.00154679	0.73897	0.00133071	0.955045	0.328175	1.98171e-30	yellow
CREB3L1	0.132723	0.00366768	0.0395442	0.0179395	0.109427	0.134532	0.0621238	-0.501087	0.00347492	0.935922	0.385854	0.694119	0.0161323	0.00305183	0.172854	4.55651e-32	yellow
FSTL1	0.0313149	0.00380055	0.0319529	-0.0180085	0.0704195	0.0981523	0.0574202	-0.63389	0.492334	0.933605	0.483554	0.693002	0.122217	0.0310259	0.207775	1.21911e-55	yellow
COL5A2	0.0476052	0.00220755	0.0187064	-0.0469597	0.0250722	0.0544711	0.0697939	-0.655917	0.296433	0.961405	0.681743	0.303038	0.58254	0.232122	0.125578	9.74777e-61	yellow
CPSF6	0.0759537	0.0299337	-0.0327019	0.0628152	0.0687184	0.247405	0.0209363	0.322498	0.0954471	0.51163	0.473357	0.168113	0.131526	3.60729e-08	0.646248	3.7511e-13	blue
COL3A1	0.0598433	0.0567311	0.0382502	-0.0287689	0.0483331	0.0270142	0.0774824	-0.616512	0.189196	0.213291	0.401602	0.528201	0.2891	0.55367	0.0889438	6.68135e-52	yellow
ADAMTS12	0.0698511	-0.00586345	0.0579398	-0.00365007	0.0835554	0.0109657	0.0977333	-0.610661	0.125268	0.89773	0.203684	0.936228	0.0665397	0.810037	0.0317544	1.07559e-50	yellow
EXO1	0.158936	0.0239307	-0.0305851	0.1039	0.0539158	0.26421	0.0983179	0.496448	0.000454498	0.599831	0.50248	0.022389	0.236923	3.70904e-09	0.030742	2.02326e-31	blue
RECQL4	0.157274	-0.0100189	-0.00988226	0.0967718	0.0961937	0.206558	0.0727134	0.3699	0.000522206	0.826164	0.828499	0.0334816	0.034558	4.71099e-06	0.110486	4.15616e-17	blue
MYO19	0.115357	-0.00540697	0.00398865	0.0378738	0.0340546	0.105783	0.0880018	0.340646	0.0111762	0.905653	0.930328	0.406254	0.455242	0.0200542	0.0532634	1.37651e-14	blue
HDAC8	0.111513	-0.0525635	-0.0165016	0.0465969	0.12306	0.231323	-0.0186092	0.249359	0.0142045	0.248908	0.717542	0.306793	0.00677267	2.73906e-07	0.683307	2.7921e-08	blue
VEGFB	0.103746	-0.0920166	-0.00150863	0.0942485	0.0865365	0.248462	0.0210359	-0.230034	0.0225892	0.0432464	0.973619	0.0383993	0.057371	3.1414e-08	0.644681	3.20273e-07	yellow
PCBP2	0.126481	0.0647965	0.00789811	0.0235761	0.0949398	0.296719	0.000331265	0.235845	0.00537445	0.155069	0.862548	0.605249	0.0369946	2.8401e-11	0.994206	1.57181e-07	blue
RIBC2	0.154783	-0.0985465	-0.175724	0.112232	0.0591073	0.275251	0.0696905	0.359482	0.000641376	0.0303538	0.000103524	0.0135887	0.194705	7.61063e-10	0.126141	3.51723e-16	blue
SH3PXD2B	0.018601	-0.0119384	0.0151943	-0.0450549	0.0708847	0.0213039	0.0877662	-0.542747	0.683439	0.793551	0.739072	0.323095	0.119762	0.64047	0.053907	2.37914e-38	yellow
ATXN7L2	0.144042	-0.0298283	-0.107329	0.121303	0.015056	0.277861	0.100638	0.28126	0.00150342	0.513118	0.0182994	0.00761083	0.741361	5.17911e-10	0.0269923	3.11821e-10	blue
CD34	0.0653192	0.021571	-0.0769915	-0.0675532	0.00824865	0.057013	0.0579572	-0.460772	0.151758	0.636286	0.090992	0.138212	0.856512	0.211022	0.203548	9.27396e-27	yellow
EZH2	0.135637	0.00298368	-0.051914	0.0649676	0.0403331	0.236323	0.0475405	0.463047	0.00281712	0.947853	0.254812	0.153979	0.37644	1.48116e-07	0.297091	4.85322e-27	blue
PNN	0.142833	0.00449743	0.00536017	0.0353852	0.118232	0.154938	0.0572376	0.330403	0.00164906	0.921467	0.906466	0.43781	0.00930034	0.000633254	0.209226	9.13339e-14	blue
PPP5C	0.171245	-0.00276768	0.0140145	0.113099	0.0864296	0.219071	0.0600263	0.270861	0.000155748	0.951623	0.758678	0.0128774	0.0576807	1.16633e-06	0.187845	1.44093e-09	blue
GPATCH1	0.162087	-0.0276634	-0.0752136	0.126345	0.0274982	0.224446	0.0492049	0.246706	0.000347983	0.544178	0.0987293	0.00542446	0.546587	6.2394e-07	0.280481	3.95168e-08	blue
RBM39	0.123965	-0.0937913	0.00150455	0.0144303	0.0608997	0.203635	0.0342017	0.21465	0.0063742	0.0393527	0.97369	0.75175	0.18149	6.44938e-06	0.453295	1.92831e-06	blue
MAT2B	0.066516	-0.0368383	-0.104591	0.0995625	0.0367955	0.294102	0.0315081	0.106932	0.144381	0.419216	0.0215062	0.0286783	0.419758	4.30476e-11	0.489667	0.0187366	blue
DIPK2B	-0.0464418	0.0169623	-0.0853603	-0.0192928	0.00148474	-0.000522546	0.0349832	-0.491829	0.308408	0.710008	0.0608552	0.672336	0.974037	0.990861	0.443036	8.72633e-31	yellow
FANCB	0.143468	-0.0270333	-0.0378864	0.0946536	0.0534919	0.221458	0.0926097	0.39768	0.00157099	0.553391	0.406098	0.0375707	0.240636	8.85085e-07	0.0419105	9.45139e-20	blue
TRO	0.123859	0.0210599	-0.0588806	-0.0396811	0.0515033	0.16295	0.0122877	-0.30815	0.00641961	0.644303	0.196425	0.38421	0.258595	0.000323184	0.787652	4.39234e-12	yellow
SPARC	0.0722233	-0.0205223	0.0362487	0.00665031	0.0971198	0.0864322	0.0329352	-0.63351	0.112914	0.652781	0.426704	0.884096	0.0328475	0.0576731	0.470205	1.47993e-55	yellow
PODNL1	0.00815091	0.00603978	0.0152891	-0.049617	0.0103351	-0.0109478	-0.0642157	-0.516064	0.858194	0.894672	0.737503	0.276467	0.82077	0.810342	0.158811	3.15871e-34	yellow
SF3A3	0.139931	-0.0794435	-0.0287567	0.123298	0.0598015	0.262779	0.131325	0.321472	0.00205265	0.0811269	0.528377	0.00666571	0.189506	4.53084e-09	0.00383766	4.493e-13	blue
CSGALNACT2	0.000975249	-0.0481856	0.040471	0.0274373	0.0696618	0.0742981	0.124929	-0.510426	0.982944	0.290577	0.37481	0.547475	0.126298	0.102913	0.00597286	2.11343e-33	yellow
INTS9	0.0850169	-0.0241529	-0.123735	0.0729706	0.0287293	0.250587	0.0394359	0.316064	0.0619047	0.596447	0.00647344	0.109227	0.528769	2.37427e-08	0.387158	1.14939e-12	blue
ACTR6	0.0980583	0.067818	0.0775567	0.049548	0.0826994	0.219698	0.00510518	0.344675	0.0311882	0.13667	0.0886368	0.277136	0.0693842	1.08508e-06	0.910896	6.41318e-15	blue
IGFBP7	0.08338	-0.0125355	0.0172548	0.0303097	0.0833642	0.128004	0.0942119	-0.588273	0.0671147	0.783475	0.705239	0.506338	0.0671667	0.00484023	0.0384748	2.66368e-46	yellow
RBM4B	0.168877	-0.178362	-0.103311	0.0934777	0.0169085	0.179264	0.0630874	0.129714	0.000192507	8.10066e-05	0.023166	0.0400184	0.710886	7.44273e-05	0.166274	0.00429773	blue
MAGEH1	0.10014	0.0874938	-0.03177	0.00181303	0.0315556	0.135105	0.0672608	-0.406407	0.0277625	0.0546589	0.486064	0.968299	0.489013	0.002928	0.139931	1.23603e-20	yellow
HMGN2	0.101653	-0.0582936	-0.130139	0.125714	0.0583936	0.359753	0.134328	0.374316	0.0254801	0.200931	0.00417161	0.00566307	0.200159	3.33073e-16	0.00309716	1.64144e-17	blue
RBM15	0.116561	-0.0725196	-0.0641113	0.06644	0.0808394	0.286387	0.120279	0.3021	0.0103535	0.111441	0.15949	0.144841	0.0759092	1.43166e-10	0.00814106	1.19169e-11	blue
MRPL30	0.165134	-0.0125425	0.0235827	0.0513158	0.0818862	0.207824	0.0513519	0.41679	0.000267567	0.783358	0.605148	0.260335	0.0721782	4.10585e-06	0.259999	1.01483e-21	blue
PASK	0.151485	-0.0541972	-0.119073	0.103255	0.0562562	0.276451	0.0334985	0.297981	0.00083809	0.234482	0.00880741	0.0232405	0.217154	6.37951e-10	0.462642	2.32057e-11	blue
ZNF232	0.232884	-0.0319427	-0.0407898	0.00257024	0.0289193	0.227964	0.0301761	0.309917	2.26423e-07	0.483694	0.371056	0.95507	0.526046	4.10826e-07	0.508214	3.26768e-12	blue
STMN1	0.187972	-0.084013	-0.108314	0.172687	0.118168	0.342179	0.113285	0.393607	3.21727e-05	0.0650587	0.0172519	0.000136706	0.0093389	1.03085e-14	0.0127285	2.39313e-19	blue
PIDD1	0.123224	-0.0508142	-0.113047	0.083713	0.0238074	0.259189	0.0126935	0.314535	0.00669916	0.265029	0.0129189	0.0660267	0.601712	7.4439e-09	0.780815	1.49371e-12	blue
TOE1	0.0787188	-0.0476548	-0.0941146	0.12394	0.0141838	0.263885	0.10006	0.368233	0.0839483	0.29593	0.0386765	0.00638482	0.755855	3.88209e-09	0.027888	5.88047e-17	blue
PDGFRA	0.0658894	0.0287593	-0.0420979	-0.0164757	0.0241732	0.0577093	0.137163	-0.408037	0.148209	0.52834	0.355899	0.717967	0.596138	0.205491	0.00251983	8.3951e-21	yellow
CCN1	0.0811239	-0.113341	-0.0572103	-0.0205622	0.0176579	0.0978038	0.101782	-0.423818	0.0748802	0.0126841	0.209444	0.65215	0.698684	0.0316308	0.025292	1.77756e-22	yellow
COL4A1	0.0127	-0.0371004	0.00707471	-0.00347807	0.0672046	0.0464208	0.0885128	-0.462725	0.780707	0.415913	0.876757	0.939228	0.140262	0.308627	0.05189	5.32161e-27	yellow
ACVRL1	0.0442977	0.0276442	-0.0679239	0.0116461	0.0282317	0.0616739	0.0909645	-0.519762	0.331301	0.544458	0.136057	0.798495	0.535935	0.175992	0.0457043	8.90799e-35	yellow
GLCE	0.0840369	-0.0639711	-0.121501	0.010968	0.0515054	0.163643	0.0176099	0.0789199	0.0649821	0.160407	0.00751203	0.809997	0.258576	0.000304466	0.699464	0.0831574	blue
DTL	0.111627	-0.00384358	-0.0755202	0.136835	0.0630457	0.288187	0.104678	0.443347	0.0141047	0.932856	0.0973589	0.00258119	0.166555	1.08506e-10	0.0213973	1.12719e-24	blue
KANK2	0.122492	-0.0759145	-0.104499	-0.0105014	0.0282755	0.147177	0.120822	-0.490761	0.00703427	0.0956187	0.0216222	0.817935	0.535303	0.00117925	0.0078561	1.21975e-30	yellow
CALHM5	0.0118882	0.00498554	-0.0138603	-0.00534993	-2.22744e-05	-0.0669415	0.0633041	-0.592373	0.794399	0.912976	0.761252	0.906644	0.99961	0.141825	0.164821	4.43024e-47	yellow
ANXA6	0.126912	-0.018297	-0.0758327	0.093146	0.0616707	0.211912	0.122823	-0.467024	0.005218	0.68834	0.0959778	0.0407328	0.176015	2.61895e-06	0.00688085	1.54691e-27	yellow
PPP1R3E	0.175781	-0.0449032	-0.0521869	0.0173247	0.0902134	0.1984	0.0258981	0.228752	0.000102981	0.324728	0.25232	0.7041	0.0475299	1.11939e-05	0.570178	3.73789e-07	blue
COQ5	0.161575	-0.0254109	-0.063738	0.138035	0.0923281	0.273845	0.0265212	0.33941	0.00036353	0.577456	0.161939	0.00236309	0.0425403	9.34916e-10	0.560934	1.73619e-14	blue
REXO5	0.158832	-0.0205669	-0.0518031	0.0976572	0.0795246	0.343079	0.0152985	0.431408	0.00045848	0.652076	0.25583	0.0318882	0.080816	8.69154e-15	0.737347	2.5856e-23	blue
EMILIN1	0.0877914	0.00427814	0.0565919	-0.00714565	0.0978198	0.078526	0.0256552	-0.59089	0.0538377	0.925285	0.214418	0.875531	0.0316028	0.0847117	0.573801	8.50212e-47	yellow
MSRB3	0.0286374	0.0443502	0.0315875	-0.0318956	0.0513377	0.0975564	0.0369045	-0.560066	0.530089	0.330728	0.488573	0.48434	0.260131	0.0320663	0.41838	3.13321e-41	yellow
ANLN	0.0310377	-0.0482528	0.0224357	0.0845194	0.0311283	0.0988969	0.028626	0.117087	0.496176	0.289904	0.622819	0.0634516	0.494918	0.0297667	0.530254	0.0100109	blue
SYK	0.0582482	0.0543692	-0.0784117	0.072899	0.019202	0.108752	-0.0125461	0.303991	0.201283	0.232998	0.0851673	0.109577	0.67379	0.0168042	0.783297	8.74558e-12	blue
CENPN	0.121416	-0.0264994	0.0442271	0.0488018	0.0748315	0.183151	0.0728642	0.30543	0.00755438	0.561256	0.332073	0.284444	0.100459	5.14286e-05	0.109747	6.89925e-12	blue
ARHGAP26	0.129226	-0.0424182	-0.136555	0.0777002	0.0119743	0.240524	0.0605848	0.168819	0.00444642	0.352247	0.00263473	0.0880466	0.792943	8.74081e-08	0.183762	0.000193501	blue
KSR1	0.166029	-0.0101226	-0.0838797	0.028532	0.0645803	0.171121	0.117439	0.0879941	0.000247451	0.824395	0.0654875	0.531604	0.156453	0.000157499	0.00978768	0.0532844	blue
PSMC3IP	0.193073	-0.0451328	-0.0485488	0.161522	0.0717939	0.301205	0.108399	0.46243	1.93305e-05	0.322257	0.286951	0.000365176	0.115077	1.37874e-11	0.0171648	5.78782e-27	blue
UBE2C	0.111634	-0.0248825	0.0327508	0.141453	0.0676543	0.225851	0.0830544	0.415635	0.014099	0.585398	0.472696	0.00183086	0.137622	5.28445e-07	0.0681928	1.34607e-21	blue
CDCA5	0.130944	-0.0443837	0.0283883	0.180112	0.0423521	0.263884	0.121954	0.466015	0.00394224	0.330362	0.533675	6.87116e-05	0.352998	3.88222e-09	0.00729029	2.07027e-27	blue
STX2	0.0456955	-0.0478137	0.00340077	0.0661383	0.00311441	0.15205	0.119005	-0.326389	0.316255	0.29432	0.940576	0.146679	0.945571	0.000800876	0.00884634	1.88111e-13	yellow
PAXBP1	0.107896	-0.052858	-0.0975052	0.0675697	0.0618888	0.244457	0.0611902	0.286916	0.0176896	0.246263	0.032157	0.138116	0.174488	5.28813e-08	0.179412	1.31997e-10	blue
ZBTB8A	0.105547	-0.0897389	-0.139511	0.0573781	0.0426967	0.265955	0.108916	-0.0963888	0.0203348	0.0487143	0.00211804	0.208108	0.349091	2.9015e-09	0.016639	0.0341915	blue
MRAS	0.0626553	-0.048933	-0.0683237	0.0132449	0.0617314	0.153552	0.10089	-0.559372	0.169201	0.283151	0.133762	0.771552	0.175588	0.000709173	0.0266093	4.11924e-41	yellow
DSCC1	0.147789	-0.0129399	0.00933214	0.142829	0.0584013	0.221026	0.134581	0.434851	0.00112404	0.776672	0.83791	0.00164946	0.200099	9.30618e-07	0.00304112	1.06118e-23	blue
PRPS2	0.154605	-0.0506418	-0.10663	0.0749698	0.0541983	0.297971	0.0677871	0.378047	0.000650768	0.266655	0.0190757	0.0998299	0.234472	2.32451e-11	0.13685	7.40574e-18	blue
NSD2	0.113483	-0.0901806	-0.0879133	0.10205	0.0197701	0.240616	0.0983803	0.305191	0.0125727	0.0476109	0.0535045	0.0249086	0.664717	8.64007e-08	0.0306356	7.17741e-12	blue
KDR	0.0160236	0.0117155	-0.095645	-0.0303474	-0.0198455	-0.000762442	0.0535101	-0.367378	0.72539	0.797321	0.035607	0.505808	0.663517	0.986666	0.240476	7.01983e-17	yellow
GRIPAP1	0.128251	-0.00463373	-0.0469022	0.104652	0.130802	0.242829	-0.020693	0.161454	0.00475807	0.919095	0.303631	0.0214303	0.00398184	6.51767e-08	0.650084	0.000367321	blue
GSTCD	0.0573467	-0.0426357	-0.0217192	0.0590573	0.0342622	0.145897	0.0719379	0.220013	0.208358	0.349781	0.633969	0.195084	0.452497	0.00130297	0.114348	1.04638e-06	blue
PLPP4	0.108353	0.000393661	0.0513175	0.00152687	0.0711257	0.101731	0.02013	-0.571757	0.0172122	0.993115	0.260319	0.9733	0.118506	0.0253657	0.658996	2.84325e-43	yellow
ZCCHC9	0.0554198	-0.0897916	-0.0577319	0.0969486	0.0618732	0.173695	0.0417055	0.264343	0.224078	0.0485816	0.205313	0.0331581	0.174597	0.000124725	0.360404	3.64043e-09	blue
ZNF326	0.112626	-0.0533641	-0.0666214	0.0261172	0.0328245	0.222566	0.0205264	0.376114	0.0132606	0.241763	0.143745	0.56692	0.4717	7.77896e-07	0.652715	1.12011e-17	blue
ZNF554	0.158974	-0.0385798	-0.0947528	0.0606738	0.0631096	0.275449	0.0405757	0.228696	0.00045303	0.397555	0.0373703	0.183118	0.166125	7.39274e-10	0.373574	3.76286e-07	blue
CYB5R3	0.0799686	-0.0329113	-0.0378848	-0.0020647	0.0400277	0.103588	0.0938299	-0.477892	0.0791311	0.470527	0.406117	0.963901	0.380068	0.022797	0.0392714	6.29194e-29	yellow
RARRES2	0.0877751	0.00585843	0.0485341	0.0335663	0.12342	0.082269	0.0235243	-0.441759	0.0538825	0.897817	0.287097	0.461736	0.00661185	0.0708521	0.606042	1.72222e-24	yellow
CABLES2	0.172816	-0.11039	-0.0491496	0.10175	0.0484424	0.270312	0.0583272	0.248551	0.000135118	0.0152156	0.281022	0.0253386	0.28801	1.55957e-09	0.200672	3.10504e-08	blue
TMA16	0.143795	-5.54381e-05	-0.0150436	0.11649	0.0436552	0.1643	0.090589	0.259074	0.0015322	0.99903	0.741567	0.0104006	0.33837	0.000287641	0.0466093	7.56257e-09	blue
CACYBP	0.145022	0.00886254	0.0452238	0.147847	0.129353	0.268391	0.0509006	0.525162	0.00139424	0.845962	0.321282	0.00111892	0.00440726	2.05348e-09	0.264216	1.36363e-35	blue
DDX39A	0.172048	0.0268254	-0.00322037	0.102716	0.0995944	0.219777	0.0480876	0.458655	0.000144862	0.556448	0.943723	0.0239737	0.028627	1.0753e-06	0.29156	1.68636e-26	blue
SMAD7	-0.0245706	-0.0391463	-0.0612407	-0.0271802	-0.0350673	0.127708	0.0759356	-0.465619	0.59011	0.390656	0.179053	0.551236	0.441939	0.00494015	0.0955266	2.32101e-27	yellow
KPNA2	0.0874043	0.0249379	0.0466546	0.0564729	0.0857216	0.0983165	0.0962166	0.454049	0.0549079	0.584563	0.306194	0.215385	0.0597668	0.0307444	0.0345148	6.10748e-26	blue
ARL6IP1	0.135409	-0.0689862	0.0481149	0.0937923	0.1024	0.266496	0.0730501	0.4175	0.00286411	0.130025	0.291286	0.0393507	0.0244134	2.68798e-09	0.108841	8.52677e-22	blue
PDGFRB	0.0772407	0.00961665	0.0227781	-0.00465514	0.065404	0.0073021	0.110798	-0.641689	0.0899474	0.833039	0.61752	0.918723	0.151226	0.872829	0.0148414	2.13347e-57	yellow
RBMX	0.149009	0.0157551	-0.0541727	0.1065	0.109933	0.355201	0.0735093	0.377801	0.00102095	0.72981	0.234693	0.0192236	0.0156453	8.27134e-16	0.106629	7.80653e-18	blue
MDH1	0.18347	-0.0102901	-0.0239241	0.115434	0.112009	0.270793	-0.00682469	0.434605	4.98781e-05	0.821538	0.599931	0.0111219	0.0137766	1.45527e-09	0.881079	1.13115e-23	blue
BRCA1	0.162609	-0.0231694	-0.0721546	0.126159	0.0429587	0.245239	0.0891545	0.437684	0.000332789	0.61149	0.113258	0.00549409	0.34614	4.78011e-08	0.050207	5.05956e-24	blue
SLC25A40	0.0976569	-0.040089	-0.0474993	0.0503604	0.0154355	0.242732	0.0308649	0.213932	0.0318888	0.379337	0.29751	0.269325	0.735083	6.59903e-08	0.498577	2.09016e-06	blue
CCDC25	0.0681223	-0.0269011	-0.0656553	0.0686571	0.00980783	0.249685	0.0211842	0.3258	0.134915	0.555334	0.149658	0.131871	0.829771	2.67451e-08	0.64235	2.0895e-13	blue
MXRA5	-0.0539205	0.0186863	-0.00822683	-0.0377093	0.0403504	0.101793	0.024906	-0.647572	0.236882	0.682065	0.856887	0.408297	0.376235	0.025277	0.585045	9.3224e-59	yellow
PLEKHG2	0.081611	0.0331395	0.046496	0.0417729	0.0672524	0.077698	0.0622037	-0.30254	0.0731443	0.467454	0.307843	0.359628	0.13998	0.0880559	0.172302	1.10913e-11	yellow
SLC41A2	-0.00367205	0.0114389	0.0133014	0.0132047	-0.0125081	0.150863	0.0784383	-0.476742	0.935845	0.802006	0.770604	0.772227	0.783936	0.000880949	0.0850612	8.87772e-29	yellow
HNRNPA0	0.141418	-0.0369797	-0.117083	0.0864161	0.0660801	0.300014	0.0259922	0.16346	0.00183569	0.417432	0.0100133	0.0577198	0.147036	1.67246e-11	0.568776	0.000309291	blue
ZEB1	0.0687717	-0.0281301	-0.0398835	-0.0357555	0.0395764	0.09457	0.127408	-0.6459	0.131226	0.537405	0.381788	0.433027	0.385467	0.0377404	0.00504314	2.28628e-58	yellow
SMARCE1	0.120559	-0.0161688	-0.0476623	0.0802508	0.0640719	0.203839	0.0594053	0.134613	0.00799308	0.723002	0.295853	0.0780752	0.159748	6.31029e-06	0.192461	0.00303419	blue
CHPF	0.0388218	0.00644911	0.00207146	-0.0973261	0.0255303	0.0354348	-0.0103725	-0.524487	0.394598	0.887579	0.963783	0.0324764	0.575668	0.437166	0.820132	1.72738e-35	yellow
XPO1	0.104671	0.00352887	0.0287306	0.0434836	0.0669592	0.217653	0.0536486	0.297135	0.0214067	0.938342	0.528751	0.340273	0.14172	1.37192e-06	0.239258	2.65748e-11	blue
ZRANB2	0.057964	-0.0572236	-0.109766	0.116383	0.0475845	0.208933	0.0511057	0.216752	0.203495	0.209338	0.0158042	0.0104717	0.296644	3.6374e-06	0.262294	1.52021e-06	blue
CNN1	0.0874712	0.00655113	0.0444898	-0.00900606	0.103304	0.129343	0.0283891	-0.42664	0.0547217	0.885813	0.329207	0.843499	0.0231755	0.0044106	0.533664	8.72924e-23	yellow
SMC2	0.121662	-0.0228946	-0.0738481	0.063046	0.060854	0.169941	0.105007	0.320087	0.00743238	0.615722	0.10502	0.166553	0.181819	0.000175086	0.0209899	5.72491e-13	blue
MELK	0.0120835	0.0448801	-0.0437226	0.0453916	-0.0731376	0.167757	0.0814974	0.365332	0.791099	0.324977	0.337623	0.319487	0.108417	0.000212592	0.0735461	1.07041e-16	blue
DCLRE1A	0.103356	-0.033279	-0.0364475	0.0620707	0.069713	0.231347	0.0881428	0.3434	0.0231058	0.46558	0.424171	0.173223	0.126018	2.73115e-07	0.0528816	8.17751e-15	blue
C3orf18	0.0660525	-0.0450325	-0.0736917	0.038825	0.0328287	0.224532	0.0575894	-0.426065	0.147205	0.323335	0.10576	0.394559	0.471643	6.17634e-07	0.206436	1.00962e-22	yellow
TMEM18	0.113984	0.00416615	-0.0415102	0.091301	0.0282896	0.25698	0.0376108	0.257737	0.0121853	0.927235	0.36266	0.0449056	0.535099	1.00683e-08	0.409524	9.08098e-09	blue
SFXN3	-0.0194229	-0.0266235	0.0404638	-0.00513636	0.0455942	-0.00599852	0.0624285	-0.543652	0.670256	0.559422	0.374895	0.910355	0.31733	0.895387	0.170753	1.69818e-38	yellow
TCERG1	0.0868385	-0.0100763	0.0137678	0.0713821	0.0918628	0.169638	0.0296801	0.343599	0.0565037	0.825186	0.762797	0.117181	0.0435985	0.000179888	0.515214	7.87371e-15	blue
LUM	0.0659326	0.0431083	0.0479448	-0.0769837	0.0138844	0.0300144	0.090926	-0.458952	0.147942	0.344461	0.292997	0.0910251	0.76085	0.510492	0.0457963	1.551e-26	yellow
PRPF38B	0.156875	-0.0844416	-0.0293544	0.0808572	0.083916	0.185867	0.0840739	0.215022	0.000539786	0.0636963	0.519837	0.0758444	0.0653703	3.9542e-05	0.0648636	1.84907e-06	blue
U2AF2	0.139832	0.000259815	0.0133645	0.102587	0.0874994	0.174673	0.0568015	0.265701	0.0020679	0.995456	0.769547	0.0241526	0.0546434	0.00011404	0.212723	3.00747e-09	blue
CALCRL	-0.0159704	0.0663802	-0.0558502	-0.0424558	-0.0420231	0.00523008	0.00638141	-0.291477	0.726264	0.145204	0.220496	0.351821	0.356755	0.908726	0.888752	6.50546e-11	yellow
PRIMPOL	0.17179	-0.0258078	-0.080671	0.104155	0.0554031	0.225491	0.0783678	0.273011	0.000148277	0.571524	0.0765238	0.0220592	0.224219	5.51474e-07	0.0853427	1.05561e-09	blue
FOXM1	0.125864	-0.0142757	0.07819	0.110463	0.104438	0.197752	0.0925426	0.285318	0.0056057	0.754323	0.0860561	0.0151477	0.0216993	1.19715e-05	0.0420599	1.6862e-10	blue
CHCHD3	0.129592	0.0474048	0.0445313	0.0586883	0.10901	0.222871	-0.0102059	0.287748	0.00433435	0.298474	0.328755	0.197894	0.0165443	7.50728e-07	0.822973	1.16129e-10	blue
F2R	0.0106092	-0.0284063	-0.00367017	0.00794063	0.0237551	0.0142698	0.108329	-0.575867	0.8161	0.533416	0.935878	0.861815	0.602511	0.754422	0.0172369	5.20213e-44	yellow
AURKA	0.0968003	-0.0311317	0.0228781	0.102267	0.036688	0.187462	0.0617134	0.380776	0.0334292	0.494871	0.615976	0.0245999	0.421118	3.38281e-05	0.175715	4.10981e-18	blue
LUC7L3	0.117128	-0.0384399	-0.071075	0.0667035	0.0363494	0.223986	0.0129794	0.308089	0.00998486	0.399269	0.11877	0.143251	0.42542	6.58646e-07	0.776008	4.43703e-12	blue
DMAC2	0.184846	0.0226905	0.00885208	0.153077	0.0753483	0.213019	0.0826382	0.168025	4.36683e-05	0.618874	0.846141	0.000737031	0.0981255	2.31515e-06	0.0695914	0.000207612	blue
HPF1	0.116926	-0.0302064	-0.0766243	0.144178	0.0659108	0.282498	0.0319695	0.271653	0.010115	0.507788	0.092549	0.00148788	0.148077	2.5877e-10	0.483328	1.28542e-09	blue
DLG3	0.125802	-0.0112741	-0.0559379	0.0747448	0.0516302	0.213544	0.00893257	0.38738	0.00562915	0.8048	0.219771	0.100855	0.257422	2.18304e-06	0.84476	9.66053e-19	blue
TYMS	0.128775	-0.0317242	-0.0999817	0.105907	0.0627799	0.252824	0.0782225	0.381715	0.00458842	0.486693	0.0280106	0.019909	0.168354	1.76309e-08	0.0859255	3.35184e-18	blue
ADAMTS14	0.0313505	0.0574782	0.066475	-0.0596435	0.0540706	0.00755282	0.0755927	-0.581383	0.491842	0.207315	0.144629	0.19068	0.235578	0.868501	0.0970372	5.12681e-45	yellow
COL5A3	0.0611082	-0.0265346	0.0417675	-0.0201949	0.0528962	-0.0439352	0.099337	-0.605	0.179997	0.560736	0.35969	0.657966	0.245921	0.335278	0.0290432	1.49864e-49	yellow
INTS12	0.0630244	-0.0423875	0.00949921	0.0828042	0.0457365	0.10694	0.0806699	0.137429	0.166699	0.352596	0.835049	0.0690309	0.31582	0.0187282	0.076528	0.00247105	blue
GPKOW	0.168559	-0.0119879	-0.0900239	0.0962033	0.106882	0.234294	0.00923494	0.165204	0.000198015	0.792714	0.0480001	0.0345399	0.0187926	1.90417e-07	0.839575	0.000265929	blue
ADGRA2	0.041672	-0.038572	-0.0247464	-0.0262299	0.0362037	0.0380182	0.0837504	-0.64458	0.36079	0.39765	0.587452	0.565246	0.427279	0.404465	0.0659052	4.62186e-58	yellow
HNRNPM	0.15401	-0.00594989	-0.0620151	0.106655	0.0578346	0.216487	0.0651405	0.421564	0.000683179	0.89623	0.173608	0.0190476	0.204507	1.56663e-06	0.152884	3.12199e-22	blue
TMEM161B	0.0417476	-0.0514754	-0.0744629	0.0561375	0.0837986	0.225102	0.00126522	0.254814	0.359919	0.258853	0.10215	0.218127	0.0657491	5.77496e-07	0.977874	1.34997e-08	blue
CHPF2	-0.000522589	-0.0188077	0.0794127	-0.0108493	0.0636363	0.0820049	0.0302276	-0.463167	0.99086	0.680114	0.0812451	0.812015	0.162611	0.0717647	0.50749	4.68954e-27	yellow
EMCN	-0.00119401	-0.00346133	-0.127941	-0.0439206	-0.0565323	0.0320558	0.0544308	-0.413586	0.979119	0.93952	0.00486136	0.335438	0.214902	0.482147	0.232468	2.21552e-21	yellow
BGN	0.0377385	-0.0260321	0.0200559	0.00490014	0.0989042	0.10672	-0.0071333	-0.566647	0.407934	0.568184	0.660171	0.914461	0.0297546	0.0189737	0.875744	2.27194e-42	yellow
ZNF473	0.164923	-0.0802889	-0.0615813	0.0956586	0.0362406	0.301694	0.0833568	0.336301	0.000272518	0.0779334	0.176643	0.0355807	0.426807	1.27317e-11	0.0671911	3.09866e-14	blue
RBM10	0.161045	-0.0166226	-0.0655529	0.113134	0.0802817	0.286778	0.0137666	0.279306	0.000380329	0.715562	0.150296	0.0128493	0.0779603	1.34814e-10	0.762818	4.17767e-10	blue
GAS1	0.0487092	0.0663989	-0.0345036	-0.0335464	-0.0373569	0.078782	0.0793954	-0.39357	0.28536	0.145091	0.449316	0.462001	0.412695	0.0836989	0.0813119	2.41288e-19	yellow
HMMR	0.0581157	-0.0532145	0.037843	0.133573	0.0613124	0.206146	0.062147	0.328445	0.202312	0.243087	0.406636	0.00326994	0.178543	4.92561e-06	0.172694	1.30102e-13	blue
CEMIP2	-0.00876221	0.00125247	-0.059869	-0.0198299	0.0330689	0.0154676	0.0831259	-0.387084	0.847684	0.978097	0.189006	0.663765	0.468403	0.734554	0.0679548	1.03164e-18	yellow
LEPROT	-0.064972	-0.0159343	0.00644516	-0.0132675	0.00587723	0.0214724	0.0672806	-0.523167	0.153951	0.726859	0.887648	0.771174	0.897491	0.637829	0.139813	2.73891e-35	yellow
MUTYH	0.19564	-0.0529279	0.00744366	0.088589	0.0909487	0.275914	0.0859326	0.38381	1.48832e-05	0.245638	0.870385	0.0516876	0.0457421	6.90505e-10	0.0591387	2.12186e-18	blue
TROAP	0.199457	0.0155918	-0.00884446	0.163742	0.129791	0.277059	0.0689519	0.486585	1.00255e-05	0.732504	0.846272	0.000301852	0.00427447	5.83207e-10	0.130216	4.46669e-30	blue
AP4B1	0.143868	-0.0635274	-0.0990225	0.143991	0.049913	0.283781	0.104216	0.133687	0.00152369	0.163333	0.0295587	0.0015094	0.273609	2.13076e-10	0.0219819	0.00324329	blue
FANCD2	0.128055	-0.0365451	-0.110926	0.154552	0.0950401	0.317407	0.0789326	0.45263	0.00482299	0.42293	0.0147255	0.000653645	0.0367944	9.11838e-13	0.0831079	9.04302e-26	blue
TYW3	0.137518	-0.0643236	-0.0395296	0.101981	0.0300634	0.149664	0.0525649	0.169018	0.00245497	0.15811	0.386029	0.0250065	0.509801	0.00096931	0.248896	0.000190103	blue
ANAPC7	0.216505	-0.0206842	-0.00756528	0.116265	0.0970059	0.185569	0.0101731	0.479674	1.56347e-06	0.650222	0.868286	0.0105507	0.0330539	4.07088e-05	0.823532	3.68109e-29	blue
SFPQ	0.137149	-0.0454505	-0.0487168	0.0764108	0.0431976	0.199351	0.0500564	0.427951	0.00252241	0.318859	0.285285	0.0934639	0.343462	1.01376e-05	0.272231	6.2592e-23	blue
SCAI	0.162947	-0.0414969	-0.119011	0.0475256	0.0657066	0.274111	0.10099	0.349853	0.000323254	0.362814	0.0088428	0.297243	0.149339	8.99331e-10	0.0264596	2.36413e-15	blue
PECAM1	0.0122763	0.056139	-0.0695259	-0.00218949	0.00170375	0.0670306	0.0713057	-0.42508	0.787845	0.218115	0.12704	0.961721	0.970209	0.141295	0.117574	1.29454e-22	yellow
ISLR	0.0970758	0.000575991	0.0513045	0.0275671	0.105835	0.0160947	0.0802715	-0.566783	0.032927	0.989926	0.26044	0.545582	0.0199927	0.724221	0.0779982	2.1513e-42	yellow
SRRT	0.17738	-0.0137746	-0.014329	0.153073	0.0991392	0.280994	0.0383814	0.438811	8.87906e-05	0.762684	0.753436	0.000737299	0.0293664	3.24545e-10	0.399988	3.76144e-24	blue
CENPC	0.130708	-0.0598117	-0.0285836	0.0513022	0.0544671	0.220277	0.0300689	0.26439	0.00400833	0.18943	0.530863	0.260461	0.232156	1.0149e-06	0.509723	3.61655e-09	blue
WRAP73	0.131595	-0.0475637	-0.0153125	0.12928	0.10137	0.240745	0.10018	0.325913	0.00376488	0.296855	0.737117	0.00442997	0.025894	8.49934e-08	0.0276989	2.0479e-13	blue
CLIP2	0.126915	-0.0158386	0.0118305	-0.0243123	0.0341096	0.143241	0.0933096	-0.366775	0.00521717	0.728434	0.795374	0.594025	0.454514	0.00159848	0.0403791	7.95166e-17	yellow
KANK3	0.128626	-0.0268536	-0.11172	0.0549639	0.0379819	0.157585	0.0566954	-0.230397	0.00463604	0.556032	0.0140249	0.227919	0.404915	0.000508846	0.21358	3.06493e-07	yellow
BTBD19	0.0419101	-0.0246269	0.0214184	-0.0109338	0.0348029	0.0144741	0.0367543	-0.484768	0.35805	0.589258	0.638676	0.810579	0.445391	0.751021	0.420278	7.81313e-30	yellow
SATB2	0.0566782	0.0555822	0.0322402	-0.0420673	0.0218339	0.00380225	0.0728768	-0.364804	0.213719	0.222722	0.479629	0.356248	0.632179	0.933576	0.109685	1.19287e-16	yellow
FAP	-0.00109159	0.0106562	0.0502896	-0.0167987	0.0577881	0.0585717	0.0544904	-0.684606	0.98091	0.815301	0.27	0.71268	0.204872	0.198788	0.231956	4.69017e-68	yellow
DBF4B	0.172474	-0.0187254	0.0121196	0.101774	0.0766234	0.244665	0.119338	0.417455	0.000139374	0.681437	0.79049	0.0253036	0.0925529	5.14823e-08	0.00865698	8.62085e-22	blue
CILP2	0.0545362	0.0205088	0.0677447	-0.0252724	0.0986223	0.119994	-0.0457577	-0.289342	0.231563	0.652995	0.137096	0.579532	0.0302259	0.00829444	0.315596	9.07446e-11	yellow
RNF19A	0.0582756	-0.0398547	-0.162303	0.0608526	-0.00422321	0.159722	0.0642149	-0.0243988	0.201071	0.382132	0.000341624	0.181828	0.926242	0.000425384	0.158816	0.592712	blue
SHMT1	0.128179	-0.0729825	-0.119644	0.029832	-0.0221287	0.210368	0.0287915	0.4022	0.00478173	0.10917	0.00848601	0.513065	0.627587	3.10693e-06	0.527877	3.32002e-20	blue
PLVAP	0.0460829	0.0548308	-0.0573285	-0.00647551	0.0330261	0.0526046	0.0470281	-0.46342	0.312165	0.229049	0.208503	0.887122	0.468979	0.248538	0.302334	4.36248e-27	yellow
SRSF3	0.141872	-0.032008	-0.023966	0.102611	0.0699541	0.286796	0.0617223	0.498404	0.00177378	0.482801	0.599294	0.0241196	0.124711	1.34442e-10	0.175652	1.08223e-31	blue
ROBO4	-0.0120282	-0.0303069	-0.0958071	-0.0323407	-0.0307042	-0.0625277	0.053795	-0.408145	0.792032	0.506377	0.0352943	0.47826	0.500817	0.170073	0.237978	8.18335e-21	yellow
C12orf43	0.114301	0.0380905	-0.0396184	0.111263	0.0371249	0.224763	0.044303	0.282259	0.0119453	0.403572	0.384963	0.0144244	0.415605	6.01089e-07	0.331243	2.68257e-10	blue
DUT	0.143431	-0.00784385	-0.117876	0.160012	0.093241	0.341618	0.0582992	0.433925	0.00157551	0.863483	0.00951613	0.000415121	0.040527	1.14611e-14	0.200888	1.34951e-23	blue
ARSB	0.0164469	0.0263483	-0.0865914	0.0252478	0.0478514	0.184576	0.0898267	-0.401612	0.718439	0.563491	0.0572124	0.579901	0.293939	4.48273e-05	0.0484933	3.80762e-20	yellow
ARHGEF19	0.19424	-0.041778	-0.0608096	0.103506	0.130728	0.230655	0.0617577	0.193843	1.71715e-05	0.359568	0.182138	0.0229058	0.00400251	2.97061e-07	0.175404	1.78787e-05	blue
ACTG2	0.0602309	0.0046366	0.0235984	-0.0434879	0.0579694	0.101854	0.021434	-0.220106	0.186342	0.919045	0.604907	0.340226	0.203452	0.0251882	0.63843	1.03524e-06	yellow
RANBP3	0.132707	-0.021875	-0.0151657	0.0866094	0.0849176	0.270222	0.0266874	0.240106	0.00347896	0.631537	0.739544	0.0571605	0.0622107	1.57983e-09	0.55848	9.21648e-08	blue
PPM1G	0.11967	0.0509636	0.104236	0.0412835	0.105725	0.218369	0.0260863	0.397983	0.0084719	0.263624	0.0219554	0.365289	0.0201233	1.26415e-06	0.567378	8.81434e-20	blue
RNF43	0.0639931	-0.0243653	-0.107779	0.025077	0.0536749	0.166215	0.00126766	0.178172	0.160263	0.59322	0.0178139	0.582469	0.239028	0.000243475	0.977832	8.24644e-05	blue
COMP	0.00977146	0.0452968	0.0300192	-0.0293654	0.0645717	0.0171816	0.00563939	-0.397546	0.830392	0.320501	0.510424	0.519681	0.156509	0.70643	0.901618	9.74545e-20	yellow
PRDM15	0.147874	-0.102647	-0.158212	0.0957409	0.0271689	0.27045	0.106294	0.282419	0.00111655	0.0240694	0.000482906	0.0354217	0.551402	1.52889e-09	0.0194584	2.61891e-10	blue
PAICS	0.092506	-0.0228636	0.096412	0.0747582	0.0982	0.110333	0.115236	0.399687	0.0421415	0.6162	0.0341482	0.100793	0.030944	0.0152683	0.0112622	5.95116e-20	blue
CASC4	0.0380895	0.0339223	0.0336612	-0.0495627	0.0643881	0.17199	0.0844646	-0.335404	0.403585	0.456997	0.46047	0.276993	0.157693	0.000145625	0.0636238	3.65808e-14	yellow
TMEM47	0.0507004	-0.00304683	-0.0852278	0.00292324	0.0691063	0.172267	0.0875571	-0.490206	0.266102	0.946751	0.0612583	0.948908	0.129356	0.000142024	0.0544833	1.45083e-30	yellow
POC5	0.0926243	0.00110375	-0.0904904	0.102429	0.047386	0.295277	0.0752166	0.217588	0.0418781	0.980697	0.0468496	0.0243724	0.298665	3.57376e-11	0.0987161	1.3822e-06	blue
TAF5	0.161989	-0.00582177	0.0337563	0.0889233	0.0799396	0.24209	0.123093	0.403172	0.000350913	0.898453	0.459203	0.050808	0.0792403	7.16312e-08	0.00675784	2.64597e-20	blue
BHLHE41	0.0118049	0.0138257	-0.00521471	0.0406959	0.0667354	0.196741	0.000226161	-0.28033	0.795808	0.761831	0.908993	0.372159	0.143059	1.32901e-05	0.996044	3.58497e-10	yellow
RAD51AP1	0.125923	-0.0568361	-0.011434	0.126618	0.0711903	0.255145	0.100279	0.364989	0.00558295	0.212444	0.802089	0.00532443	0.118171	1.29099e-08	0.0275457	1.1486e-16	blue
VRK1	0.0560305	0.0112408	0.0456248	0.0829782	0.0778847	0.191306	0.0934792	0.480153	0.219007	0.805364	0.317006	0.0684472	0.0872926	2.30968e-05	0.0400151	3.185e-29	blue
ZNF367	0.151247	-0.0394591	-0.114519	0.10112	0.0350713	0.223088	0.102808	0.373755	0.000854269	0.386877	0.0117831	0.0262638	0.441888	7.31834e-07	0.0238481	1.84867e-17	blue
CDKN2C	0.144292	-0.0826132	-0.178883	0.127566	0.0409647	0.325934	0.0662723	0.317738	0.00147488	0.0696763	7.71466e-05	0.00498856	0.369007	2.04016e-13	0.145861	8.61086e-13	blue
GXYLT2	-0.00869916	0.0315373	-0.0455294	-0.0108677	0.0435847	0.152972	0.0410055	-0.490955	0.848767	0.489264	0.318019	0.811703	0.33915	0.00074338	0.368529	1.14787e-30	yellow
PDCD7	0.104948	-0.0313489	-0.0114651	0.0803393	0.0484285	0.232928	0.0443026	0.250322	0.0210619	0.491864	0.801561	0.0777464	0.288149	2.2519e-07	0.331248	2.45903e-08	blue
E2F7	0.0959383	-0.0551808	-0.0888633	0.0852288	0.0262839	0.221042	0.0959516	0.288618	0.035043	0.226086	0.0509651	0.061255	0.564446	9.28893e-07	0.0350175	1.01523e-10	blue
ZNF300	0.177294	-0.0638936	-0.0359125	0.10411	0.0778201	0.28246	0.0794064	0.180224	8.94998e-05	0.160915	0.431008	0.0221176	0.0875559	2.60262e-10	0.0812694	6.79847e-05	blue
CENPO	0.181017	-0.0253705	-0.0695447	0.111618	0.00757337	0.299082	0.11048	0.341259	6.30598e-05	0.578061	0.126937	0.014113	0.868147	1.94399e-11	0.0151323	1.22645e-14	blue
BMP1	0.0201655	-0.0418779	-0.0205853	-0.0245153	0.0486624	0.0841322	0.0823996	-0.575975	0.658433	0.35842	0.651785	0.590948	0.285824	0.0646775	0.0704039	4.9735e-44	yellow
TMEM119	0.0979887	0.0690869	0.043129	0.00669787	0.0757066	0.0839015	0.0613126	-0.520899	0.0313086	0.129464	0.34423	0.883273	0.0965332	0.0654171	0.178542	6.01635e-35	yellow
SPDL1	0.12803	-0.113725	-0.0984173	0.145505	0.0965332	0.209509	0.0499395	0.267154	0.0048313	0.0123842	0.0305727	0.00134313	0.0339222	3.41486e-06	0.273353	2.44843e-09	blue
FBLN1	0.109822	0.0506324	-0.0734343	-0.0217478	-0.0140171	0.14522	0.0727527	-0.308724	0.0157508	0.266745	0.106988	0.633522	0.758634	0.00137309	0.110293	3.99057e-12	yellow
COL12A1	0.00743409	0.00611451	0.0524713	-0.0648314	0.0203674	-0.0618521	0.0712193	-0.589169	0.87055	0.893376	0.24974	0.154846	0.655231	0.174744	0.118021	1.80385e-46	yellow
S100PBP	0.161073	-0.130542	-0.0618576	0.0892314	0.0966894	0.323509	0.14243	0.0184656	0.000379411	0.00405524	0.174706	0.0500086	0.0336332	3.13865e-13	0.00170033	0.685619	blue
TIMM21	0.181605	-0.0128774	-0.119377	0.124136	0.0440345	0.232146	0.0274248	0.385465	5.96298e-05	0.777722	0.00863473	0.00630115	0.334185	2.47786e-07	0.547658	1.47502e-18	blue
TCF4	0.040093	0.0278238	-0.0399062	-0.0796453	0.0270439	0.0540808	0.0471898	-0.489512	0.379291	0.541845	0.381517	0.0803551	0.553235	0.23549	0.300672	1.80182e-30	yellow
GLG1	0.0704142	-0.108966	0.056257	-0.0800868	0.0822477	0.0782653	0.0746646	-0.370704	0.122245	0.016588	0.217147	0.0786875	0.070925	0.0857536	0.101222	3.51301e-17	yellow
PCDH17	-0.00563271	0.0215183	-0.00762259	-0.048733	0.0232414	-0.0435889	0.039867	-0.361078	0.901734	0.637111	0.867298	0.285125	0.610383	0.339104	0.381985	2.54877e-16	yellow
DLC1	0.0641053	-0.0322819	-0.010025	-0.0349789	0.0472692	0.018746	0.11923	-0.585647	0.15953	0.47906	0.82606	0.443092	0.299859	0.681106	0.00871791	8.28965e-46	yellow
HDAC1	0.0681607	-0.0524477	0.0165098	0.0720494	0.0665948	0.0821805	0.0366006	0.265032	0.134694	0.249953	0.717408	0.113786	0.143905	0.0711568	0.422226	3.30476e-09	blue
ZBED8	0.172973	-0.0398644	-0.172274	0.0900315	0.0495513	0.254015	0.0565324	0.161174	0.000133207	0.382016	0.000141929	0.0479811	0.277104	1.50311e-08	0.214901	0.000376176	blue
CDKN3	0.0763895	-0.00727817	-0.00552007	0.106374	0.0598451	0.203101	0.13106	0.444531	0.0935555	0.873242	0.903689	0.0193667	0.189182	6.82696e-06	0.00390989	8.20687e-25	blue
DDX20	0.0687905	-0.0719114	-0.110857	0.0785196	0.00383288	0.222846	0.108034	0.284137	0.131121	0.114482	0.0147879	0.0847372	0.933042	7.52854e-07	0.0175442	2.01865e-10	blue
CHAF1A	0.192813	-0.0301248	-0.0674662	0.172574	0.0762364	0.296909	0.0903928	0.512504	1.98463e-05	0.508936	0.138722	0.00013812	0.0942166	2.75527e-11	0.0470882	1.05305e-33	blue
OLFML3	0.060351	0.0288929	-0.0112691	-0.0148513	0.050704	0.138475	0.00813755	-0.571182	0.185463	0.526425	0.804885	0.744755	0.266068	0.00228753	0.858424	3.59925e-43	yellow
C9orf72	0.0876855	0.0180792	-0.014385	0.083158	0.0898111	0.210943	0.0684677	0.166495	0.0541288	0.691858	0.752503	0.0678484	0.0485326	2.91566e-06	0.132943	0.000237572	blue
VGLL3	-0.0499011	-0.0400065	0.0838749	-0.016556	0.0547543	0.0572935	0.0413075	-0.543744	0.273723	0.38032	0.0655029	0.716651	0.229699	0.208781	0.365009	1.64142e-38	yellow
CENPU	0.174079	-0.0677509	-0.108114	0.0909178	0.049221	0.241991	0.0977035	0.406167	0.000120417	0.13706	0.0174601	0.045816	0.280323	7.25409e-08	0.0318067	1.30804e-20	blue
AOX1	-0.0401624	-0.126292	-0.202571	-0.0675596	-0.100152	0.0449288	0.0389262	-0.371892	0.378465	0.00544447	7.22243e-06	0.138175	0.0277435	0.324452	0.393328	2.73818e-17	yellow
TBCD	0.146123	-0.0494894	-0.0221991	0.161898	0.120007	0.266888	0.079245	0.288747	0.00128029	0.277706	0.626492	0.000353668	0.00828724	2.54252e-09	0.0818918	9.95094e-11	blue
CDT1	0.16773	-0.0496267	-0.0648902	0.122549	0.0482559	0.293206	0.0775064	0.518355	0.000213107	0.276372	0.154471	0.00700764	0.289872	4.95906e-11	0.0888442	1.44462e-34	blue
TDP1	0.0529832	-0.0101986	-0.0379509	0.0447209	-0.014743	0.135204	0.0825955	0.257465	0.245144	0.823098	0.405299	0.326698	0.746552	0.00290715	0.0697362	9.42391e-09	blue
PTTG1	0.105811	-0.0159775	-0.0769977	0.164738	0.107944	0.247077	0.0020538	0.428825	0.0200219	0.726148	0.0909662	0.000276915	0.0176395	3.76505e-08	0.964091	5.01074e-23	blue
ARHGAP11A	0.106282	-0.0469299	-0.0499944	0.079384	0.0319877	0.212329	0.103035	0.370958	0.0194723	0.303346	0.272826	0.0813557	0.483079	2.5004e-06	0.0235375	3.33145e-17	blue
EBF1	0.0650618	0.00761689	-0.0530759	-0.0119678	0.0348664	0.106107	0.0963927	-0.367476	0.153382	0.867396	0.244318	0.793053	0.44456	0.0196745	0.0341841	6.87877e-17	yellow
HENMT1	0.135041	-0.139139	-0.101824	0.0826437	0.0844037	0.236145	0.0728721	0.2966	0.00294154	0.00217755	0.0252326	0.0695728	0.0638159	1.5142e-07	0.109708	2.89472e-11	blue
ADAMTSL2	0.0375209	0.00801151	-0.0356561	0.0237107	0.0998386	0.00836869	-0.0167176	-0.401061	0.410645	0.860594	0.434307	0.60319	0.0282371	0.854447	0.714007	4.32842e-20	yellow
SRSF4	0.116474	-0.0478834	0.0486289	0.0533846	0.116317	0.196913	0.0980556	0.154962	0.0104109	0.293616	0.286157	0.241582	0.0105155	1.30568e-05	0.0311927	0.000632009	blue
P3H4	0.167228	-0.0384478	0.0508797	-0.00962386	0.081109	0.147887	0.0527262	-0.196841	0.00022275	0.399173	0.264413	0.832916	0.0749339	0.00111538	0.247444	1.31544e-05	yellow
DAB2	0.0496209	0.0220887	-0.0107434	-0.0144955	0.0645301	0.112246	0.0979278	-0.641715	0.276429	0.628209	0.813816	0.750664	0.156777	0.0135771	0.0314144	2.10398e-57	yellow
PRRX1	0.114567	0.0234506	-0.0326125	0.0192804	0.0522494	0.16052	0.108973	-0.445847	0.0117472	0.607171	0.474568	0.672536	0.251752	0.000397648	0.0165812	5.75745e-25	yellow
PDGFB	0.0679748	0.0097134	0.0299873	-0.0284124	0.0206084	0.0660273	0.0801548	-0.417453	0.135763	0.831385	0.510873	0.533327	0.65142	0.14736	0.0784329	8.62595e-22	yellow
TCF19	0.141481	-0.0844326	-0.100275	0.0831939	0.0269352	0.202651	0.11424	0.310237	0.00182695	0.0637246	0.0275511	0.067729	0.554831	7.16127e-06	0.0119913	3.09647e-12	blue
GIN1	0.0516088	-0.0800482	-0.194124	0.0632225	0.0025025	0.240007	0.0495715	0.234368	0.257619	0.0788322	1.73748e-05	0.165367	0.956253	9.33193e-08	0.276908	1.88679e-07	blue
RAD51	0.165983	-0.0131998	-0.000743917	0.11914	0.084005	0.272022	0.107906	0.531132	0.000248466	0.772309	0.98699	0.00876903	0.0650843	1.21847e-09	0.0176795	1.64558e-36	blue
MYH9	-0.00430253	-0.0417706	-0.00867712	-0.0370547	0.00983046	-0.0127776	0.0389638	-0.426077	0.92486	0.359654	0.849146	0.416487	0.829384	0.779401	0.39287	1.00657e-22	yellow
TUBD1	0.191996	-0.0616458	-0.031779	0.0481006	0.0517978	0.11574	0.0916948	0.42278	2.15485e-05	0.176189	0.485939	0.291429	0.255879	0.0109083	0.043986	2.30546e-22	blue
GPM6B	0.0597306	0.00857545	-0.001934	-0.0450372	0.0456065	0.0419494	0.0867015	-0.299344	0.190032	0.850892	0.966185	0.323285	0.317199	0.3576	0.0568957	1.86364e-11	yellow
NDUFAF7	0.172623	0.0101127	0.0915049	0.0695699	0.0947581	0.260858	0.0445941	0.293518	0.000137505	0.824564	0.0444275	0.1268	0.0373594	5.91549e-09	0.328073	4.72116e-11	blue
FNDC4	0.078218	-0.0152901	0.0377875	-0.00354191	0.0120785	0.129917	0.0250236	-0.305676	0.0859437	0.737487	0.407325	0.938114	0.791184	0.00423709	0.583273	6.6245e-12	yellow
CCNB2	0.130818	-0.0115573	-0.00796872	0.161454	0.0982909	0.267126	0.0817653	0.522559	0.00397725	0.8	0.861331	0.000367309	0.0307881	2.45831e-09	0.0726014	3.3841e-35	blue
KNTC1	0.17037	-0.0393656	-0.0894915	0.113312	0.0765575	0.283516	0.0637177	0.349838	0.000168492	0.388005	0.0493417	0.0127074	0.0928346	2.21821e-10	0.162073	2.37116e-15	blue
PIF1	0.142459	-0.0375398	-0.00826915	0.123626	0.0983331	0.243079	0.0436145	0.4167	0.00169657	0.410408	0.856159	0.0065208	0.0307161	6.31281e-08	0.33882	1.03745e-21	blue
ECM2	0.0639819	0.0443083	-0.0159356	-0.0142925	0.026025	0.0708001	0.0460525	-0.523796	0.160336	0.331185	0.726838	0.754043	0.568289	0.120205	0.312485	2.19889e-35	yellow
NCAPH	0.132912	0.00192007	0.0730425	0.107214	0.0850137	0.2204	0.0889878	0.422379	0.00342831	0.966428	0.108878	0.0184251	0.0619144	1.00058e-06	0.0506398	2.54833e-22	blue
HABP4	0.0796467	0.0207731	-0.0136077	0.0245473	0.0695334	0.179588	0.0833655	-0.284702	0.0803499	0.648819	0.765475	0.590463	0.127	7.21949e-05	0.0671624	1.8521e-10	yellow
PCGF6	0.102595	-0.033477	-0.00733661	0.098992	0.0816742	0.288768	0.0807695	0.273379	0.0241416	0.462929	0.872233	0.029609	0.0729216	9.9191e-11	0.076164	1.00054e-09	blue
TIMELESS	0.180116	-0.0111673	-0.0799969	0.109374	0.0831957	0.311121	0.0765214	0.422896	6.86838e-05	0.806613	0.0790249	0.0161842	0.0677234	2.66771e-12	0.0929889	2.23944e-22	blue
CPQ	0.0394766	0.027148	0.0392988	0.0116971	0.0735586	0.0999855	0.0638481	-0.64701	0.386668	0.551708	0.388812	0.797632	0.106394	0.0280045	0.161214	1.26148e-58	yellow
KIF23	0.0734844	-0.0503849	-0.0487964	0.0947526	0.0359354	0.233415	0.0779147	0.358565	0.106748	0.269093	0.284498	0.0373705	0.430715	2.12135e-07	0.0871706	4.2287e-16	blue
WDR31	0.0694389	-0.0446304	-0.113726	0.0343772	0.0952694	0.204119	0.0408692	0.163289	0.127518	0.327679	0.0123837	0.45098	0.0363405	6.12468e-06	0.370124	0.000313877	blue
POLD3	0.0949848	-0.0419986	-0.0768076	0.092861	-0.00539547	0.209995	0.08418	0.29715	0.0369047	0.357035	0.0917692	0.0413552	0.905853	3.23732e-06	0.0645251	2.65113e-11	blue
KRI1	0.143373	-0.00888492	0.0676844	0.0561579	0.097245	0.182651	0.0657265	0.344726	0.00158243	0.845578	0.137446	0.21796	0.0326217	5.39593e-05	0.149216	6.35165e-15	blue
EFCAB7	0.118405	-0.0656412	-0.175796	0.101054	0.0538539	0.2836	0.03612	0.147146	0.00919677	0.149746	0.000102841	0.0263635	0.237463	2.1901e-10	0.428348	0.00118216	blue
CHTOP	0.164998	0.000413384	-0.0446276	0.151486	0.145223	0.325689	0.0671966	0.378974	0.000270747	0.99277	0.327709	0.000838047	0.00137278	2.13143e-13	0.14031	6.06693e-18	blue
MCPH1	0.0938878	-0.0303716	-0.112986	0.0721206	0.0304695	0.192117	0.0759542	0.207558	0.0391498	0.50547	0.0129677	0.113428	0.504098	2.12897e-05	0.0954449	4.22637e-06	blue
LHFPL2	-0.0777541	0.0435335	0.0102038	0.00674527	0.0475004	0.0700727	0.0928308	-0.487994	0.0878259	0.339719	0.823009	0.882453	0.297499	0.124072	0.0414214	2.88857e-30	yellow
TIMP3	-0.0364524	-0.0963296	0.0272509	-0.0106894	0.118275	-0.0245499	0.0396567	-0.510943	0.424108	0.0343023	0.5502	0.814735	0.0092746	0.590423	0.384503	1.77806e-33	yellow
SSBP2	0.102669	-0.0449229	-0.145755	0.0115894	0.0170515	0.32717	0.0228863	0.0452826	0.0240392	0.324515	0.00131733	0.799455	0.708551	1.63578e-13	0.615851	0.320652	blue
CCNE2	0.0878855	-0.0985683	-0.110481	0.0302346	0.014009	0.165569	0.11081	0.293498	0.0535802	0.0303168	0.0151315	0.507392	0.75877	0.000257605	0.0148302	4.73582e-11	blue
METTL3	0.094362	-0.0283941	0.019844	0.0579924	0.0929943	0.15161	0.0706588	0.23534	0.0381655	0.533592	0.663541	0.203273	0.041063	0.000829762	0.120949	1.67326e-07	blue
ETAA1	0.0719839	-0.057851	-0.00170837	-0.00774592	0.0480156	0.170174	-0.0172631	0.176641	0.114116	0.204378	0.970128	0.865171	0.292283	0.000171468	0.705102	9.51001e-05	blue
LAMA2	-0.0049277	-0.0439053	-0.0770806	-0.063358	-0.0219541	-0.00865775	0.0961525	-0.503924	0.913982	0.335607	0.0906176	0.164461	0.630305	0.849478	0.0346359	1.81048e-32	yellow
RAD51D	0.124359	0.0430736	0.0460628	0.0756149	0.0729509	0.243627	0.0554412	0.246887	0.00620722	0.34485	0.312377	0.0969386	0.109324	5.88371e-08	0.2239	3.85938e-08	blue
NUSAP1	0.14615	-0.0490409	-0.0679219	0.14054	0.0722271	0.321574	0.123238	0.483606	0.00127763	0.282089	0.136069	0.00196107	0.112895	4.41314e-13	0.00669274	1.11516e-29	blue
IQCC	0.18927	-0.0868803	-0.0803591	0.128919	0.0993185	0.237689	0.12327	0.382358	2.82972e-05	0.0563845	0.0776727	0.00454273	0.0290733	1.24917e-07	0.00667851	2.91389e-18	blue
UBXN11	0.187119	-0.049033	-0.0941611	0.152058	0.141258	0.352629	0.0457232	0.29387	3.49848e-05	0.282166	0.0385799	0.000800357	0.00185804	1.37422e-15	0.315962	4.46612e-11	blue
THY1	0.107663	0.00281682	0.0519731	0.0551225	0.133378	0.0793664	0.0554134	-0.626233	0.0179384	0.950765	0.254271	0.226577	0.00331597	0.0814235	0.224132	5.78779e-54	yellow
PHETA2	0.186935	-0.0286512	-0.00954746	-0.00909679	0.0296676	0.197537	0.105682	-0.16001	3.56228e-05	0.529892	0.834223	0.841943	0.51539	1.22418e-05	0.0201746	0.000415189	yellow
PLBD2	-0.00579885	-0.00797058	0.0126879	-0.0537759	0.0325908	0.0727118	0.00710902	-0.469163	0.89885	0.861299	0.78091	0.238144	0.474862	0.110494	0.876164	8.31122e-28	yellow
COLEC12	0.0561925	0.0463394	0.0239776	-0.0115432	0.0489827	0.0361479	0.063489	-0.578156	0.217676	0.309477	0.599116	0.800238	0.28266	0.427992	0.163588	1.99927e-44	yellow
SAP30L	0.147084	-0.0705236	-0.144917	0.114963	0.0544277	0.283442	0.0590609	0.0910466	0.00118783	0.121664	0.00140559	0.0114583	0.232494	2.24323e-10	0.195056	0.0455084	blue
AAAS	0.0935965	0.0657626	-0.0742307	0.0528256	0.0403839	0.285173	0.000988181	0.26649	0.0397651	0.148993	0.103226	0.246553	0.375838	1.72374e-10	0.982718	2.69026e-09	blue
GALNT10	0.00704571	-0.0608191	-0.0250445	-0.0458359	0.0100724	0.055269	0.0237989	-0.505429	0.877258	0.18207	0.582958	0.314769	0.825252	0.225344	0.601841	1.10587e-32	yellow
CBX5	0.136699	-0.0700411	-0.161677	0.060084	0.0181077	0.280464	0.0705856	0.137865	0.00260711	0.124241	0.000360393	0.187419	0.691397	3.51386e-10	0.121335	0.00239292	blue
C4orf46	0.143275	-0.0546796	-0.0996316	0.14606	0.0492738	0.30099	0.108852	0.143752	0.00159443	0.230337	0.0285673	0.00128655	0.279806	1.42776e-11	0.0167023	0.00153724	blue
HNRNPAB	0.074739	0.0362017	-0.0484437	0.0976679	0.109802	0.243261	0.00251973	0.399969	0.100881	0.427304	0.287997	0.0318695	0.0157701	6.16673e-08	0.955953	5.57483e-20	blue
DDX11	0.0833613	-0.00992187	-0.00997236	0.0879115	0.124486	0.213216	0.0504671	0.274534	0.0671761	0.827822	0.82696	0.0535094	0.00615429	2.26471e-06	0.268312	8.45447e-10	blue
DCAF16	0.072272	-0.0191397	-0.0841561	0.0362834	0.0609453	0.202651	0.0916578	0.1998	0.112671	0.674788	0.0646012	0.426261	0.181163	7.16178e-06	0.0440717	9.67221e-06	blue
MNS1	0.133329	-0.0839517	-0.117889	0.116002	0.0796369	0.274143	0.0798587	0.33084	0.0033277	0.0652556	0.00950824	0.0107284	0.0803872	8.95118e-10	0.0795456	8.4372e-14	blue
ZCCHC24	0.0517245	-0.0103323	-0.0675272	-0.0633829	-0.000597301	0.0147126	0.0951661	-0.735063	0.256553	0.820817	0.138365	0.164295	0.989554	0.747058	0.0365444	3.27093e-83	yellow
ENPEP	0.00686232	0.0151983	0.074508	-0.0339376	0.102756	-0.00135269	0.0952153	-0.538585	0.880429	0.739006	0.101942	0.456794	0.0239185	0.976345	0.036447	1.10672e-37	yellow
TBC1D31	0.144397	0.0155752	0.0615731	0.136337	0.138302	0.21404	0.118608	0.349652	0.00146301	0.732777	0.176701	0.00267703	0.002317	2.06503e-06	0.00907687	2.45868e-15	blue
IL1R1	0.0353233	0.0356086	-0.0211665	-0.0378773	0.0216335	0.00832868	0.133849	-0.509443	0.438612	0.43492	0.642627	0.406211	0.635308	0.855135	0.00320582	2.93215e-33	yellow
CREB3L2	0.0361377	-0.0415196	-0.0280808	-0.0933079	0.0379612	-0.0113019	0.0357541	-0.390932	0.428122	0.362551	0.538118	0.0403827	0.405171	0.804328	0.433045	4.37437e-19	yellow
CDCA7L	0.105183	-0.0166683	0.0208175	0.0799775	0.0431665	0.157272	0.07997	0.253233	0.0207743	0.714812	0.64812	0.0790975	0.34381	0.000522257	0.079126	1.66927e-08	blue
CXXC1	0.0357332	0.0189622	-0.104386	0.0995365	0.0214832	0.166329	0.0522701	0.231142	0.433315	0.677633	0.0217648	0.0287202	0.63766	0.000241043	0.251563	2.8e-07	blue
ESAM	0.061817	0.0349202	-0.0345655	-2.34902e-05	0.0415537	0.0554136	0.0774556	-0.491052	0.174989	0.443858	0.448503	0.999589	0.362157	0.224131	0.0890543	1.11369e-30	yellow
SPON2	-0.00587551	-0.0917142	-0.0281004	-0.091395	-0.00374524	-0.0579792	0.0502128	-0.607826	0.897521	0.0439411	0.537834	0.0446847	0.934569	0.203376	0.270734	4.05062e-50	yellow
ARL4C	0.0455884	-0.016305	-0.0544042	0.0132884	0.0547575	0.177961	0.0154809	-0.351188	0.317392	0.720766	0.232697	0.770823	0.229672	8.41041e-05	0.734334	1.82261e-15	yellow
LDB2	0.0382036	0.0124264	-0.0139327	-0.0363841	0.03507	0.00522172	0.0680301	-0.564114	0.402176	0.785314	0.760043	0.424978	0.441903	0.908871	0.135445	6.28293e-42	yellow
EEF1AKMT2	0.129013	-0.0420108	-0.0808948	0.11507	0.0711263	0.306845	0.0888669	0.31635	0.00451315	0.356895	0.075708	0.0113811	0.118503	5.4586e-12	0.0509556	1.09425e-12	blue
ATAD2	0.151884	-0.0397444	-0.0237023	0.130173	0.0764165	0.206199	0.13439	0.356158	0.000811627	0.383451	0.603319	0.00416178	0.0934393	4.89708e-06	0.00308341	6.83961e-16	blue
GFM2	0.0370745	-0.00644829	-0.131654	0.0559267	0.0586404	0.229913	0.0269802	0.226299	0.416238	0.887593	0.0037493	0.219863	0.198261	3.24971e-07	0.554171	5.01114e-07	blue
ISM1	0.001929	-0.127706	-0.129226	-0.0914085	-0.106659	-0.0584455	0.0300656	-0.427558	0.966272	0.0049406	0.00444642	0.0446529	0.0190428	0.199758	0.50977	6.9178e-23	yellow
LGALS1	0.10115	-0.0372818	0.0190073	0.130831	0.0567506	0.127662	0.0896272	-0.359517	0.0262195	0.413635	0.67691	0.00397372	0.213133	0.00495565	0.0489966	3.49247e-16	yellow
CDK1	0.123404	-0.0310412	-0.0346694	0.159795	0.0941085	0.32168	0.124585	0.560358	0.00661881	0.496127	0.447139	0.000422774	0.0386891	4.33142e-13	0.00611364	2.79277e-41	blue
CNTLN	0.0821868	-0.00400544	-0.11961	0.0134974	0.0581321	0.277675	0.0843951	0.128189	0.071135	0.930035	0.00850487	0.767321	0.202184	5.32378e-10	0.0638431	0.00477864	blue
FAM110D	0.0082027	0.0335079	-0.103472	0.0164163	-0.0465225	0.0970612	0.034351	-0.25544	0.857303	0.462516	0.0229507	0.718941	0.307567	0.0329535	0.451326	1.24058e-08	yellow
GREM1	0.0612759	-0.0522052	0.0489938	0.054146	0.092915	-0.0100231	0.136375	-0.528013	0.178803	0.252153	0.282552	0.234924	0.0412366	0.826092	0.00266954	4.99338e-36	yellow
PKNOX1	0.0384918	-0.0605271	-0.194877	0.0206808	-0.0411056	0.199215	0.0938568	0.0574367	0.398633	0.184181	1.60917e-05	0.650276	0.367361	1.02827e-05	0.0392149	0.207644	blue
SEC24D	0.0802043	-0.0599145	-0.0122938	-0.0105929	0.043572	0.0900802	0.150711	-0.470326	0.0782482	0.188669	0.787549	0.816377	0.339292	0.0478599	0.000891737	5.91902e-28	yellow
PMAIP1	0.0548705	-0.046277	-0.10352	0.0613552	0.0449907	0.220188	0.080816	0.204399	0.228711	0.310129	0.0228873	0.17824	0.323785	1.02539e-06	0.0759943	5.9434e-06	blue
GINS2	0.204199	-0.0511743	-0.0536187	0.132973	0.0857868	0.290086	0.0770908	0.502336	6.07231e-06	0.261653	0.239521	0.00341355	0.059572	8.08345e-11	0.0905747	3.0381e-32	blue
HDAC6	0.1063	-0.0616912	-0.144517	0.0405454	0.0630266	0.237304	0.00451721	0.0427536	0.0194522	0.17587	0.00144956	0.373931	0.166684	1.31075e-07	0.921123	0.34845	blue
STARD13	0.0235	-0.040197	-0.00965505	0.00369719	0.0395631	0.0636032	0.103898	-0.62232	0.606415	0.378054	0.832383	0.935407	0.385626	0.16283	0.022392	3.99398e-53	yellow
MMP19	0.0765982	-0.0172273	-0.0556238	0.0649016	0.00793967	0.134396	0.120723	-0.359086	0.0926605	0.705687	0.222375	0.154398	0.861832	0.0030821	0.00790741	3.80888e-16	yellow
PIMREG	0.246135	-0.0350808	-0.0396766	0.125766	0.112936	0.276749	0.115602	0.373127	4.2561e-08	0.441763	0.384264	0.00564306	0.0130079	6.1057e-10	0.0110043	2.11095e-17	blue
SLIT2	0.0324628	0.0800003	-0.0262101	-0.0848082	0.000738544	0.0798733	0.0450072	-0.225631	0.4766	0.0790121	0.56554	0.0625497	0.987084	0.0794905	0.323607	5.42413e-07	yellow
DCK	0.0849158	-0.0434799	-0.0567386	0.108699	0.0508746	0.233169	0.0810254	0.253389	0.0622164	0.340314	0.213231	0.0168576	0.264461	2.18645e-07	0.075235	1.63478e-08	blue
ATG4C	0.0824907	-0.0868945	-0.120611	0.0916698	0.000738742	0.262267	0.0931636	0.0576979	0.0700929	0.056344	0.00796581	0.0440438	0.98708	4.86513e-09	0.0406945	0.205581	blue
THOC3	0.133803	-0.00552075	-0.081088	0.06392	0.117479	0.202942	-0.00818803	0.404362	0.00321631	0.903677	0.0750094	0.160742	0.00976265	6.94319e-06	0.857555	2.00155e-20	blue
RAI2	0.0973304	-0.0326035	-0.0817286	0.0151062	0.0705675	0.0865112	0.0869193	-0.374116	0.0324686	0.47469	0.0727304	0.74053	0.121432	0.0574441	0.0562733	1.7128e-17	yellow
SLC2A10	0.111755	0.0322774	-0.0190962	-0.046878	0.0267528	0.118278	0.0868473	-0.392974	0.0139941	0.479122	0.675484	0.303882	0.557516	0.00927308	0.0564785	2.76135e-19	yellow
PXMP2	0.126232	-0.045023	-0.109766	0.138391	0.0983822	0.311572	0.0751726	0.378281	0.00546669	0.323437	0.0158046	0.00230169	0.0306324	2.47213e-12	0.0989138	7.04284e-18	blue
FLT1	0.0143311	0.0169131	0.0128609	-0.0147512	0.0908009	0.050513	0.0680577	-0.35098	0.753401	0.710811	0.777999	0.746416	0.0460968	0.267876	0.135286	1.89792e-15	yellow
RAI14	0.0716729	-0.0195109	0.0565016	-0.0255541	0.0576384	0.177988	0.0816136	-0.386367	0.115692	0.668851	0.215152	0.575312	0.206049	8.38925e-05	0.0731353	1.20905e-18	yellow
LYRM7	0.0678165	-0.0957293	-0.142155	0.0438852	0.0431608	0.190401	-0.000216948	0.222272	0.136679	0.0354441	0.00173619	0.335829	0.343873	2.52841e-05	0.996206	8.05124e-07	blue
HTRA3	0.0748102	0.0586555	0.0538638	0.0138429	0.0774311	0.0343342	0.081221	-0.564142	0.100556	0.198144	0.237377	0.761543	0.0891559	0.451546	0.0745313	6.21187e-42	yellow
ESCO2	0.117175	-0.0355085	-0.0640535	0.132484	0.0141027	0.252074	0.101478	0.478302	0.00995503	0.436213	0.159867	0.00353469	0.757206	1.94877e-08	0.0257349	5.56298e-29	blue
RHEBL1	0.165491	-0.0135782	-0.0530503	0.166418	0.107498	0.268859	0.119182	0.29484	0.000259373	0.765968	0.244546	0.000239179	0.0181155	1.92066e-09	0.00874514	3.83035e-11	blue
DNMT1	0.144384	-0.0606753	-0.071758	0.108382	0.0139178	0.226817	0.116224	0.331882	0.00146448	0.183108	0.115259	0.0171825	0.760293	4.71131e-07	0.0105783	6.9805e-14	blue
NRP2	0.028722	0.052452	0.0349601	-0.036048	0.0594989	0.0667767	0.0261605	-0.315207	0.528874	0.249915	0.443337	0.429271	0.19176	0.142811	0.566276	1.33147e-12	yellow
GJA5	-0.00848245	0.0886918	-0.0689162	-0.0335577	-0.0465236	0.141504	0.0346352	-0.313304	0.852491	0.0514159	0.130416	0.461851	0.307555	0.00182387	0.447588	1.84282e-12	yellow
HEYL	0.0537487	-0.00529632	0.0655399	-0.00363156	0.131516	0.0253686	0.0711044	-0.562368	0.238382	0.907575	0.150377	0.936551	0.00378607	0.57809	0.118616	1.25978e-41	yellow
ARHGAP19	0.13043	0.0060437	0.0136188	0.146881	0.0911636	0.248488	0.0839928	0.335221	0.00408724	0.894604	0.765289	0.0012069	0.0452302	3.13066e-08	0.0651235	3.78365e-14	blue
CKAP2	-0.054803	0.0137055	0.0190669	0.0108855	-0.0362719	0.141422	-0.0101404	0.227869	0.229285	0.763839	0.675954	0.811401	0.426408	0.00183522	0.824091	4.15552e-07	blue
CDCA8	0.107172	-0.0686839	0.0290622	0.150438	0.0588107	0.240684	0.130573	0.430305	0.0184712	0.13172	0.524003	0.0009114	0.196958	8.56592e-08	0.00404635	3.43195e-23	blue
CPSF3	0.0651139	0.00211725	0.0719272	0.0505625	0.0655403	0.194266	-0.000266205	0.398441	0.153052	0.962983	0.114402	0.267407	0.150374	1.71255e-05	0.995344	7.934e-20	blue
FAM76A	0.108253	-0.127462	-0.0771881	0.0667574	0.0437189	0.226285	0.1446	0.00883125	0.0173159	0.00502461	0.0901671	0.142927	0.337664	5.01939e-07	0.00144033	0.846499	blue
MRPL37	0.180059	-0.0252116	-0.0416141	0.118639	0.092265	0.205514	0.121878	0.442017	6.9056e-05	0.580445	0.361459	0.0090589	0.0426825	5.273e-06	0.00732713	1.60786e-24	blue
PPP3R1	0.117767	-0.00324945	0.0552861	0.0318044	0.0755795	0.234378	0.00174692	0.192645	0.00958355	0.943215	0.2252	0.485591	0.0970957	1.88434e-07	0.969454	2.01849e-05	blue
EZH1	0.155598	-0.0711287	-0.136131	0.104231	0.074457	0.305955	0.0853682	0.0443711	0.000599846	0.11849	0.00271747	0.0219623	0.102177	6.3262e-12	0.0608312	0.3305	blue
GPC6	0.0136962	0.0557595	0.0137363	-0.0118586	0.0130486	0.043469	0.0785601	-0.481694	0.763994	0.221247	0.763324	0.7949	0.774847	0.340435	0.0845765	1.99715e-29	yellow
WTAP	0.0940691	-0.00371979	0.089669	0.0230502	0.131882	0.199365	0.14906	0.153964	0.0387711	0.935013	0.0488909	0.613323	0.00368917	1.01222e-05	0.00101684	0.000685752	blue
C17orf53	0.179734	0.00746159	0.00879904	0.081192	0.0958444	0.271669	0.0688528	0.484061	7.12091e-05	0.870075	0.847052	0.0746354	0.0352226	1.28243e-09	0.130771	9.70291e-30	blue
SMIM15	0.01227	-0.0298921	-0.084788	0.0296807	0.0314177	0.170737	-0.00145296	0.264309	0.787951	0.512216	0.0626123	0.515206	0.490915	0.000163029	0.974592	3.65801e-09	blue
SNRNP48	0.148484	-0.0966695	-0.074284	-0.0265537	-0.0441819	0.135539	0.0663536	0.237535	0.00106424	0.03367	0.102978	0.560454	0.332568	0.00283732	0.145366	1.27342e-07	blue
ELP4	0.0824292	-0.0613822	-0.0414893	-0.00723353	0.0261283	0.106925	0.0445594	0.231095	0.0703028	0.178049	0.362902	0.874013	0.566754	0.0187442	0.32845	2.81628e-07	blue
MSH6	0.148604	-0.00665418	-0.0456144	0.0791804	0.0654754	0.265432	0.0892083	0.332407	0.0010542	0.884029	0.317116	0.0821421	0.15078	3.12367e-09	0.050068	6.34232e-14	blue
FAM222A	0.14203	-0.0742418	-0.127731	0.0421462	0.0310574	0.172985	0.0801711	0.272452	0.00175276	0.103175	0.00493218	0.355347	0.495901	0.000133058	0.0783722	1.14482e-09	blue
CDCA7	0.133182	-0.0247073	-0.0616916	0.125887	0.0163177	0.27041	0.115052	0.428773	0.00336276	0.588042	0.175868	0.00559695	0.720558	1.53771e-09	0.0113937	5.07795e-23	blue
LMNB1	0.128262	-0.0392351	-0.142007	0.138723	0.0220438	0.317375	0.0657719	0.473409	0.00475457	0.389582	0.00175572	0.00224576	0.628908	9.16946e-13	0.148935	2.39055e-28	blue
PPIP5K1	0.138196	-0.0533779	-0.071336	0.0406854	0.0588028	0.192642	-0.0136704	0.278696	0.00233524	0.241641	0.117418	0.372283	0.197018	2.01914e-05	0.764427	4.57505e-10	blue
SNAPC5	0.208496	-0.0226262	-0.0157356	0.0894438	0.0971877	0.270226	0.0739099	0.271708	3.81553e-06	0.619869	0.730131	0.0494633	0.032725	1.5788e-09	0.104729	1.27516e-09	blue
FAM53B	0.14568	-0.0455778	-0.118432	0.0729598	-0.00801069	0.190701	0.0953622	0.149017	0.00132509	0.317505	0.0091812	0.10928	0.860608	2.45387e-05	0.0361581	0.00102035	blue
CENPQ	0.150964	-0.0393678	-0.0577624	0.0761449	0.0484348	0.224427	0.105357	0.324373	0.000873849	0.387979	0.205073	0.0946134	0.288086	6.25384e-07	0.0205632	2.69318e-13	blue
ADAMTS7	0.0606041	0.00587151	0.0421036	-0.037879	0.0553868	0.016789	0.0547966	-0.602639	0.183623	0.89759	0.355833	0.406189	0.224355	0.712838	0.229339	4.42687e-49	yellow
NONO	0.109088	-0.0379724	-0.0466719	0.0606208	0.0805586	0.290503	0.066175	0.233145	0.0164667	0.405033	0.306015	0.183502	0.0769365	7.57519e-11	0.146454	2.19298e-07	blue
TRMT11	0.0965727	-0.0558189	0.0354915	0.0533608	0.10522	0.211428	0.0606827	0.272332	0.033849	0.220755	0.436433	0.241791	0.0207296	2.76346e-06	0.183054	1.16497e-09	blue
RASEF	0.0995941	-0.00357062	-0.104656	0.0432487	0.0748721	0.165189	0.0914209	0.216903	0.0286276	0.937614	0.0214246	0.342891	0.100274	0.000266289	0.044624	1.4943e-06	blue
FGFR1	0.041668	0.00841033	-0.052124	0.0245021	0.06788	0.199812	0.0413221	-0.264236	0.360836	0.853731	0.252893	0.591147	0.136311	9.66046e-06	0.36484	3.69558e-09	yellow
CKAP2L	0.107197	-0.0609296	0.0374251	0.108557	0.0638963	0.195464	0.0980226	0.296032	0.0184434	0.181276	0.411841	0.0170024	0.160897	1.51543e-05	0.0312499	3.1694e-11	blue
CLSPN	0.0901246	-0.0746702	-0.0613883	0.0661466	0.0289346	0.139704	0.109779	0.29156	0.0477497	0.101196	0.178005	0.146628	0.525827	0.00208772	0.0157921	6.42174e-11	blue
CCDC80	0.073232	-0.0523873	-0.0399977	-0.00712376	0.102118	0.108567	0.0539545	-0.533032	0.107961	0.2505	0.380425	0.875909	0.0248112	0.0169922	0.236586	8.32206e-37	yellow
MEX3B	0.0970254	-0.0134262	-0.027961	-0.00978853	0.0410956	0.156493	0.11653	-0.29533	0.0330183	0.768513	0.539853	0.8301	0.367477	0.000557136	0.0103738	3.54382e-11	yellow
ACAD10	0.0777614	-0.0202827	-0.0991307	0.0429111	0.0792493	0.271578	-0.0759867	0.146299	0.0877958	0.656573	0.0293804	0.346675	0.0818753	1.29943e-09	0.0953027	0.00126286	blue
SEPTIN4	0.0191935	-0.0027638	-0.0250266	-0.0117615	0.077961	0.0932208	0.0316822	-0.48901	0.673926	0.951691	0.583227	0.796543	0.0869825	0.0405707	0.487269	2.10654e-30	yellow
SPON1	0.0195253	0.0160514	0.0280797	-0.0505138	0.0393998	-0.00317556	0.0830718	-0.523078	0.66862	0.724933	0.538134	0.267868	0.387592	0.944504	0.0681347	2.82455e-35	yellow
RAD21	0.106059	-0.0313008	0.0440334	0.0920078	0.100376	0.182091	0.12774	0.213392	0.019731	0.492529	0.334197	0.0432664	0.0273941	5.69293e-05	0.00492904	2.22066e-06	blue
NEDD1	0.0695293	-0.057131	-0.121779	0.0671635	0.0162216	0.204999	0.0672495	0.0943775	0.127022	0.210077	0.00737501	0.140506	0.722136	5.57301e-06	0.139997	0.0381337	blue
HSPB11	0.0878402	-0.0294258	-0.0568476	0.129754	0.0959375	0.274246	0.0475648	0.3844	0.0537041	0.518822	0.212351	0.0042857	0.0350444	8.81786e-10	0.296844	1.86452e-18	blue
VBP1	0.114996	-0.0352985	-0.0410978	0.113026	0.0751931	0.279604	0.0559898	0.347027	0.011434	0.438933	0.367451	0.0129356	0.0988214	3.99632e-10	0.219343	4.08551e-15	blue
CCNH	0.0207507	0.0369806	-0.0704723	0.0901488	0.104193	0.231584	0.0402272	0.258988	0.649173	0.41742	0.121936	0.0476896	0.0220107	2.65362e-07	0.377696	7.65215e-09	blue
EFCAB11	0.128657	-0.0229906	-0.0590277	0.0641579	0.0870388	0.243807	0.0428741	0.385412	0.00462602	0.614242	0.195308	0.159187	0.0559343	5.74963e-08	0.347091	1.4924e-18	blue
PRICKLE2	0.015254	-0.0254024	-0.0189983	-0.030118	0.0616405	0.0832972	0.0476623	-0.455653	0.738084	0.577583	0.677054	0.509032	0.176226	0.0673877	0.295853	3.91024e-26	yellow
NUP43	0.135512	-0.0368051	-0.0856016	0.0576402	0.0633285	0.29546	0.0607548	0.309983	0.00284288	0.419636	0.0601262	0.206035	0.164658	3.4714e-11	0.182533	3.23157e-12	blue
ARMC9	0.127332	-0.0235	-0.0215873	0.0671688	0.102386	0.166839	0.0736415	-0.425722	0.00506961	0.606414	0.636031	0.140475	0.0244335	0.000230502	0.105999	1.10093e-22	yellow
RIPOR1	0.113772	-0.0580618	0.05736	0.0116576	0.0876232	0.127203	0.107233	-0.405678	0.0123478	0.202731	0.208252	0.798301	0.0543007	0.00511487	0.0184044	1.46833e-20	yellow
ELP3	0.0579547	0.00408067	-0.133217	0.067777	-0.00995889	0.256229	0.0743688	0.191705	0.203567	0.928724	0.00335443	0.136908	0.82719	1.11481e-08	0.102585	2.21888e-05	blue
ST7L	0.128086	-0.0410966	-0.0406593	0.0990659	0.0830446	0.167409	0.0715871	0.203493	0.00481278	0.367466	0.372589	0.0294871	0.0682256	0.000219217	0.11613	6.54783e-06	blue
VASH1	0.00189195	0.0415765	-0.119465	-0.00602388	-0.038611	0.107609	0.0613707	-0.467321	0.966919	0.361893	0.00858572	0.894947	0.397173	0.0179961	0.17813	1.41942e-27	yellow
KHDRBS1	0.120361	-0.0273497	-0.067329	0.0978712	0.0808593	0.311183	0.0862946	0.264394	0.00809741	0.548755	0.139528	0.031513	0.075837	2.64024e-12	0.0580735	3.61455e-09	blue
FOXRED2	0.181502	-0.0512037	-0.0570516	0.125288	0.0934669	0.256223	0.125828	0.311333	6.02216e-05	0.261379	0.210713	0.00582962	0.0400414	1.11585e-08	0.0056192	2.57409e-12	blue
MKS1	0.193719	-0.083679	-0.0439427	0.0483835	0.0857351	0.241085	0.0514483	0.318466	1.81054e-05	0.0661369	0.335194	0.288598	0.0597262	8.14131e-08	0.259104	7.59033e-13	blue
NAA40	0.114029	-0.0751666	-0.0529202	0.0878668	0.0305679	0.257059	0.0474789	0.15303	0.0121506	0.0989406	0.245707	0.0536314	0.502721	9.95969e-09	0.297717	0.000739851	blue
PLEKHG6	0.115197	0.000450123	0.000714369	0.0485579	0.0744122	0.156691	0.0325664	0.187134	0.0112901	0.992128	0.987506	0.286861	0.102384	0.000548093	0.475193	3.49363e-05	blue
NSL1	0.11888	-0.0355817	-0.097001	0.114276	0.0654149	0.321443	0.0999504	0.261333	0.00891835	0.435267	0.0330627	0.0119641	0.151158	4.51556e-13	0.02806	5.53841e-09	blue
ZFP62	0.100561	-0.0207447	-0.149983	0.0962328	0.068609	0.294007	0.0365379	0.260165	0.0271095	0.649268	0.000945046	0.0344843	0.132143	4.36991e-11	0.423022	6.50882e-09	blue
CASP6	0.0414897	0.0377115	-0.0295425	0.12118	0.0731254	0.291895	0.0474776	0.178127	0.362897	0.40827	0.517165	0.00767284	0.108476	6.0941e-11	0.297731	8.28083e-05	blue
CHN1	0.0917767	0.0271243	0.0283169	0.000798174	0.0566884	0.0978526	0.10758	-0.423206	0.0437968	0.552055	0.534705	0.986041	0.213637	0.0315456	0.0180277	2.0724e-22	yellow
ANGPTL2	0.0871522	0.0126165	-0.0198773	-0.0431587	-0.00462551	0.0106697	0.0907053	-0.63254	0.055614	0.782112	0.663011	0.343897	0.919238	0.81507	0.0463275	2.42653e-55	yellow
BMERB1	0.108137	-0.0217635	0.0130519	-0.0478862	0.0765463	0.0750746	0.11191	-0.556119	0.0174364	0.633277	0.77479	0.293588	0.0928823	0.0993558	0.0138615	1.47044e-40	yellow
PDIK1L	0.105823	-0.0667735	-0.0681891	0.0846071	0.0664125	0.194091	0.0677009	0.298006	0.020008	0.142831	0.134532	0.0631767	0.145008	1.74345e-05	0.13735	2.31137e-11	blue
CLEC3B	0.0145184	-0.00983921	-0.192048	-0.0525466	-0.0655189	0.0854463	-0.0176294	-0.301636	0.750283	0.829234	2.14376e-05	0.249061	0.150508	0.0605946	0.699147	1.28539e-11	yellow
KCTD17	0.0557587	0.0566914	0.00615342	0.0939215	0.0909084	0.16176	0.091285	-0.343021	0.221255	0.213612	0.892702	0.0390792	0.0458386	0.000357857	0.0449433	8.78737e-15	yellow
SULF1	0.087578	0.0489451	0.0843055	-0.0263261	0.115438	0.0591821	0.0661377	-0.567962	0.0544256	0.283031	0.0641265	0.563821	0.0111189	0.19414	0.146683	1.33548e-42	yellow
FZD1	0.08064	0.0523915	0.0134494	-0.10404	0.0264677	0.0983429	-0.0161742	-0.375527	0.0766375	0.250462	0.768125	0.022208	0.561724	0.0306993	0.722914	1.26925e-17	yellow
RGS4	-0.00862865	-0.0244312	-0.0170782	0.0513486	-0.0424113	0.0154887	0.0672669	-0.41846	0.849978	0.592222	0.708116	0.260029	0.352326	0.734205	0.139895	6.7332e-22	yellow
KIFC1	0.14699	-0.0394356	-0.034367	0.140563	0.0438676	0.235876	0.113213	0.508678	0.00119664	0.387161	0.451115	0.00195777	0.336022	1.56576e-07	0.0127857	3.78206e-33	blue
RMND1	0.102418	-0.0019053	0.0285421	0.061224	0.121339	0.245638	0.0584127	0.26188	0.0243883	0.966686	0.53146	0.179172	0.00759284	4.53966e-08	0.200011	5.13413e-09	blue
MCAM	0.0701349	0.0266282	0.04887	-0.0303728	0.0569148	0.0545491	0.0599882	-0.34505	0.123737	0.559354	0.283772	0.505453	0.211811	0.231453	0.188125	5.97006e-15	yellow
TCEAL7	0.0851813	-0.0361946	0.032236	-0.0192342	0.0731299	0.080088	0.0663766	-0.463836	0.0614003	0.427395	0.479686	0.673274	0.108454	0.0786829	0.145226	3.87352e-27	yellow
FNDC1	0.0406444	0.0649805	0.0709202	-0.0481909	0.060234	0.00382683	0.0431218	-0.506544	0.372765	0.153897	0.119576	0.290523	0.186319	0.933147	0.34431	7.66117e-33	yellow
ADAMTS4	-0.00993423	0.0411551	0.0489528	-0.0181994	0.0792278	0.0770653	0.0370101	-0.49437	0.827611	0.366783	0.282955	0.689915	0.0819585	0.0906816	0.417049	3.91583e-31	yellow
RBMS3	0.00976562	0.0411393	-0.0816724	-0.0326346	0.0101083	0.135006	0.0209398	-0.469617	0.830492	0.366968	0.072928	0.474269	0.824639	0.00294915	0.646193	7.28168e-28	yellow
SKA3	0.0577463	0.00477107	-0.089491	0.0921261	-0.0156563	0.213443	0.0775747	0.479145	0.2052	0.916706	0.049343	0.0429971	0.731439	2.20786e-06	0.0885627	4.31651e-29	blue
COL1A2	0.0707582	0.0170458	0.0332803	-0.013016	0.0742549	0.0698522	0.0235599	-0.628097	0.120426	0.708644	0.465563	0.775393	0.103114	0.125262	0.605496	2.2839e-54	yellow
CNTNAP1	0.0494813	-0.0560498	-0.000710208	-0.00656771	-0.00690705	0.104799	0.10411	-0.268188	0.277784	0.218849	0.987579	0.885526	0.879655	0.021246	0.022117	2.11355e-09	yellow
LETMD1	0.123543	0.0861512	-0.0250873	0.0862444	0.0981544	0.334056	0.00207555	0.278931	0.00655723	0.0584936	0.582314	0.0582203	0.0310223	4.68913e-14	0.963711	4.41805e-10	blue
ZNF584	0.228026	-0.0146155	0.0518638	0.169436	0.120702	0.222693	0.0483111	0.172803	4.07778e-07	0.74867	0.255272	0.000183163	0.00791791	7.66476e-07	0.28932	0.000135276	blue
COL5A1	0.0599037	0.00787653	0.0211681	-0.0121676	0.0602909	0.0447818	0.0712275	-0.675192	0.188749	0.86292	0.642602	0.789679	0.185902	0.326038	0.117979	1.45856e-65	yellow
NUF2	0.148161	0.0218201	0.0407236	0.144092	0.0779656	0.238619	0.082493	0.465075	0.00109164	0.632394	0.371833	0.00149777	0.0869637	1.11156e-07	0.070085	2.71457e-27	blue
PRICKLE1	0.0310143	0.0541137	0.0322604	-0.0392205	0.0515662	-0.0459661	-0.00125105	-0.494964	0.4965	0.235204	0.479354	0.389758	0.258013	0.313395	0.978122	3.24364e-31	yellow
TMEM97	0.131856	0.054974	0.054624	0.116765	0.107434	0.209357	0.0500484	0.428897	0.003696	0.227833	0.230812	0.0102191	0.0181851	3.47228e-06	0.272307	4.91904e-23	blue
EDARADD	0.139187	-0.0459919	-0.10188	0.111038	-0.000403176	0.219184	9.0737e-05	0.212445	0.00216969	0.313123	0.0251518	0.0146243	0.992949	1.15123e-06	0.998413	2.4683e-06	blue
LYVE1	-0.0121698	-0.00234911	-0.0152937	0.00317453	0.0285379	-0.000927574	0.0694971	-0.309008	0.789643	0.958932	0.737427	0.944522	0.531521	0.983778	0.127198	3.80529e-12	yellow
HYAL2	0.0348367	0.00373146	0.0064809	0.0455899	0.112309	0.133627	0.0429193	-0.241424	0.444949	0.93481	0.887029	0.317376	0.0135239	0.0032573	0.346583	7.79726e-08	yellow
TAPT1	0.0680442	-0.0630426	-0.157484	0.0162514	0.0263202	0.254621	0.0482814	0.0774895	0.135363	0.166576	0.00051314	0.721647	0.563908	1.38541e-08	0.289617	0.0889142	blue
KIF20B	0.0513632	-0.017957	0.0313	0.11607	0.0466178	0.225966	0.0540572	0.32388	0.259894	0.693836	0.49254	0.010682	0.306576	5.21318e-07	0.235694	2.939e-13	blue
RBFOX2	0.0601895	-0.0981491	-0.0492684	-0.0152052	0.0297369	0.0554616	0.113353	-0.41059	0.186644	0.0310316	0.27986	0.738891	0.51441	0.223729	0.0126752	4.56277e-21	yellow
COX11	0.110467	0.00347546	-0.0708807	0.059948	0.106682	0.227412	0.0256909	0.284227	0.0151439	0.939273	0.119783	0.188422	0.0190164	4.3888e-07	0.573267	1.991e-10	blue
SHOX2	0.130613	0.0289881	-0.0701495	-0.0287767	0.000624328	0.1151	0.0854552	-0.152169	0.00403511	0.525061	0.123659	0.528089	0.989081	0.011359	0.0605675	0.000793219	yellow
CEP55	0.118954	0.0196318	0.125658	0.0986845	0.0754406	0.131743	0.0784453	0.410959	0.00887585	0.666922	0.00568466	0.0301214	0.0977132	0.0037256	0.0850332	4.17546e-21	blue
PDGFC	0.0284846	-0.0412547	0.0491099	0.0146662	0.0410642	0.0761664	0.0929271	-0.48309	0.532287	0.365624	0.281411	0.747827	0.367844	0.09452	0.0412101	1.30553e-29	yellow
SRSF10	0.151307	-0.0928239	-0.125559	0.100375	0.0416569	0.282365	0.0880896	0.30879	0.000850149	0.0414368	0.00572327	0.027397	0.360964	2.64014e-10	0.0530254	3.94685e-12	blue
GJA4	0.0440315	0.0700699	-0.0601194	0.0350008	0.00186807	0.108161	0.0548914	-0.356476	0.334218	0.124086	0.187159	0.442806	0.967337	0.0174116	0.228534	6.42035e-16	yellow
SPRY1	0.0812485	-0.0113463	0.0167937	-0.0834896	0.047332	0.0299994	0.0978665	-0.42208	0.0744329	0.803576	0.712762	0.0667549	0.299217	0.510702	0.0315213	2.74517e-22	yellow
DPT	0.0532667	-0.0387894	-0.0929343	0.0587757	0.0447111	0.104297	0.0414798	-0.436118	0.242624	0.394994	0.0411943	0.197225	0.326804	0.0218779	0.363011	7.62616e-24	yellow
MASTL	0.0801317	0.0221973	0.0233201	0.0510841	0.0521872	0.18006	0.0781005	0.44043	0.0785196	0.626519	0.609173	0.262496	0.252317	6.9049e-05	0.0864172	2.45151e-24	blue
PPP1R26	0.111207	0.0350711	-0.0295211	0.039418	0.0542529	0.199761	0.0625905	0.181037	0.0144736	0.44189	0.517468	0.387374	0.234	9.71172e-06	0.169643	6.29398e-05	blue
PLXDC1	0.000602343	-0.0198171	-0.0138187	-0.0370994	0.0336325	0.00423597	0.0897928	-0.585739	0.989465	0.663969	0.761947	0.415926	0.460853	0.926019	0.0485786	7.96928e-46	yellow
HAUS1	0.104722	-0.0373113	-0.0472704	0.0966575	0.0645266	0.278078	0.0665665	0.375078	0.0213427	0.413265	0.299847	0.033692	0.156799	5.01562e-10	0.144076	1.39634e-17	blue
DEK	0.130839	-0.0917177	-0.0569534	0.0528837	0.010158	0.223024	0.122503	0.412166	0.00397145	0.0439329	0.2115	0.246033	0.82379	7.37391e-07	0.00702926	3.12279e-21	blue
LTBP2	-0.0223893	-0.0882345	-0.0533204	-0.0325727	-0.0456267	0.0156776	0.0296431	-0.477961	0.623538	0.0526342	0.242149	0.475107	0.316985	0.731087	0.515739	6.16323e-29	yellow
C17orf75	0.155125	0.0618831	-0.0232264	0.0725644	0.13336	0.276663	-0.00407704	0.320691	0.000623642	0.174528	0.610613	0.11122	0.0033202	6.1832e-10	0.928788	5.15143e-13	blue
CD99L2	0.126995	-0.00285046	-0.0971415	-0.0313379	0.0171995	0.280161	0.0767859	-0.345061	0.00518831	0.950178	0.0328082	0.492017	0.70614	3.67687e-10	0.0918614	5.95755e-15	yellow
TBC1D24	0.180859	-0.0763955	-0.0592608	0.0950158	0.0860433	0.209192	0.0578541	0.112128	6.40157e-05	0.0935297	0.193547	0.0368428	0.0588111	3.53592e-06	0.204354	0.0136764	blue
EDIL3	0.0849254	0.0148329	0.0685306	-0.0639181	0.0878547	0.0357884	0.00552017	-0.395593	0.0621866	0.74506	0.132586	0.160754	0.0536645	0.432603	0.903687	1.52371e-19	yellow
DAZAP1	0.14551	0.0082669	0.0184115	0.139454	0.0541451	0.205684	0.0612549	0.462701	0.00134258	0.856198	0.686492	0.00212695	0.234932	5.17702e-06	0.178952	5.3573e-27	blue
ADPRH	0.00372831	0.0145168	-0.0921507	-0.000183828	0.0231521	0.141439	0.0823161	-0.412459	0.934865	0.75031	0.0429412	0.996785	0.611755	0.00183286	0.0706901	2.90988e-21	yellow
HNRNPR	0.118422	-0.0503374	-0.000920582	0.049706	0.0765664	0.21249	0.119438	0.248087	0.00918674	0.269545	0.9839	0.275605	0.0927962	2.45575e-06	0.00860099	3.29944e-08	blue
TNPO2	0.1318	-0.0345749	0.0180471	0.0533475	0.0883436	0.161565	0.112321	0.215564	0.00371058	0.44838	0.692377	0.241909	0.0523414	0.000363851	0.013514	1.73946e-06	blue
BUB1	0.134345	0.00734645	0.0769074	0.140281	0.0836488	0.2017	0.103814	0.436385	0.00309325	0.872063	0.0913469	0.0019996	0.0662354	7.92023e-06	0.0225006	7.11234e-24	blue
TUBA1B	0.0652163	0.013386	-0.0697233	0.111484	0.0186799	0.27173	0.0890713	0.178124	0.152406	0.769187	0.125962	0.0142298	0.682169	1.27103e-09	0.0504227	8.28289e-05	blue
TGFBR2	-0.117422	-0.0535797	-0.0246612	-0.0734984	0.009889	0.0181989	0.0457329	-0.477407	0.00979837	0.239863	0.58874	0.106681	0.828383	0.689923	0.315859	7.27516e-29	yellow
DNAJC9	0.127966	-0.0449979	-0.0436372	0.156688	0.0609272	0.299008	0.124331	0.490958	0.00485277	0.323708	0.338569	0.000548216	0.181293	1.96742e-11	0.00621928	1.14673e-30	blue
FANCC	0.171519	-0.00420456	-0.0892756	0.105131	0.0631994	0.270163	0.0969733	0.340335	0.00015195	0.926566	0.0498945	0.0208379	0.165522	1.59324e-09	0.0331131	1.45952e-14	blue
RUNX1	0.0613989	0.0334135	-0.0488252	0.00470357	0.104622	0.178692	0.0570495	-0.408331	0.17793	0.463778	0.284213	0.91788	0.0214669	7.85428e-05	0.210729	7.82897e-21	yellow
UBE2T	0.18765	0.00308731	0.0119093	0.177003	0.145015	0.304773	0.0902821	0.54294	3.32088e-05	0.946044	0.794043	9.19587e-05	0.00139505	7.68998e-12	0.0473604	2.21479e-38	blue
FTO	0.0348669	-0.0309537	0.0638637	-0.0665937	0.0853816	0.0414755	0.0470519	-0.350724	0.444554	0.497342	0.161111	0.143912	0.0607904	0.363061	0.302089	1.99537e-15	yellow
FBXL7	0.127507	0.00451962	-0.0480437	0.000755123	0.0481406	0.0912536	0.104438	-0.425679	0.005009	0.921081	0.292001	0.986794	0.291028	0.0450175	0.0216993	1.11312e-22	yellow
MRPS36	0.0681426	-0.00730832	-0.0699262	0.160284	0.119816	0.242916	-0.00362405	0.434966	0.134798	0.872721	0.124861	0.000405681	0.00839126	6.44543e-08	0.936682	1.02977e-23	blue
ZSCAN16	0.123644	-0.0418009	-0.0687159	0.0620676	0.0422484	0.233393	0.0277159	0.364674	0.00651313	0.359305	0.13154	0.173244	0.354181	2.12726e-07	0.543415	1.22529e-16	blue
DDX51	0.119186	0.0092149	-0.0299829	0.0867934	0.0809841	0.193555	0.0282379	0.298502	0.008743	0.839918	0.510935	0.0566323	0.0753843	1.84091e-05	0.535846	2.13425e-11	blue
ZNF697	-0.0194234	0.0340901	-0.0114289	-0.0391167	0.0405157	0.116886	0.0310516	-0.270285	0.670248	0.454772	0.802175	0.391014	0.374282	0.0101406	0.495982	1.56566e-09	yellow
MCM8	0.15248	-0.00486252	-0.0815062	0.0828603	0.0918943	0.256585	0.0504478	0.27688	0.000773527	0.915115	0.0735151	0.0688423	0.0435262	1.06226e-08	0.268494	5.98831e-10	blue
RABL2B	0.138046	-0.0427491	-0.0512059	0.0563331	0.0864868	0.265509	0.0557444	0.107941	0.00236121	0.348501	0.261359	0.216525	0.0575147	3.08994e-09	0.221373	0.0176422	blue
SPC25	0.145676	0.0272541	-0.0035943	0.152861	0.0468878	0.222025	0.0869574	0.486709	0.00132543	0.550153	0.937201	0.000750081	0.30378	8.28578e-07	0.056165	4.299e-30	blue
PCDH18	0.0239181	0.0195849	-0.0788129	-0.0386737	-0.0340734	0.000202695	0.0764498	-0.517871	0.600024	0.66767	0.0835773	0.396407	0.454993	0.996455	0.0932964	1.70521e-34	yellow
CCAR2	0.0904908	-0.0107625	-0.105313	0.0929006	0.0318554	0.222163	0.062211	0.249024	0.0468485	0.813491	0.0206162	0.0412682	0.48489	8.15413e-07	0.172251	2.91781e-08	blue
POC1A	0.0850009	-0.0258203	-0.0566681	0.136779	0.0835194	0.296458	0.0430139	0.445772	0.0619538	0.571338	0.213801	0.00259182	0.0666575	2.96102e-11	0.34552	5.87553e-25	blue
CENPI	0.078795	-0.0349288	-0.0320342	0.0976946	0.0626684	0.221655	0.0527359	0.267217	0.0836478	0.443746	0.482443	0.0318224	0.169112	8.65122e-07	0.247357	2.42675e-09	blue
RBL1	0.0628589	-0.0568242	-0.0724712	0.0964444	0.0187971	0.225631	0.00440401	0.298405	0.167817	0.21254	0.111681	0.0340877	0.680285	5.42453e-07	0.923094	2.16791e-11	blue
BEND6	0.0181771	-0.0915075	0.0125891	-0.0469637	-0.0303757	0.134592	0.0711552	-0.38508	0.690275	0.0444215	0.782573	0.302998	0.505412	0.00303865	0.118353	1.60572e-18	yellow
TSPAN2	-0.0386116	-0.0304121	-0.0705475	-0.0697477	-0.0607007	0.0841332	0.0140845	-0.441625	0.397166	0.504902	0.121537	0.12583	0.182924	0.0646741	0.75751	1.78477e-24	yellow
PSMD12	0.0151296	0.010125	-0.0075909	-0.0183572	0.0620451	0.0421923	0.0315749	0.279113	0.740142	0.824353	0.867844	0.687368	0.1734	0.35482	0.488746	4.29982e-10	blue
SNRNP40	0.143334	-0.0693646	0.0035156	0.120593	0.0961618	0.265864	0.128062	0.406779	0.00158726	0.127927	0.938573	0.00797514	0.0346183	2.9392e-09	0.00482086	1.13164e-20	blue
HAUS4	0.157647	-0.0407445	-0.00887983	0.0403258	0.0689011	0.303791	0.0489909	0.243102	0.000506217	0.371588	0.845665	0.376526	0.1305	9.03754e-12	0.28258	6.29372e-08	blue
ZCWPW1	0.143433	-0.0665393	-0.113808	0.0982474	0.0878382	0.30275	0.00407381	0.225088	0.00157529	0.14424	0.0123199	0.0308627	0.0537097	1.07167e-11	0.928844	5.78464e-07	blue
PDZRN3	0.018711	-0.0283194	-0.055326	0.00549616	0.053701	0.103847	0.0913409	-0.41945	0.681669	0.534669	0.224865	0.904104	0.238799	0.0224581	0.0448117	5.27366e-22	yellow
MORC4	0.113702	-0.0165483	-0.073117	0.0392403	0.0641067	0.259939	-0.000230758	0.295012	0.0124021	0.716778	0.108516	0.389519	0.15952	6.71463e-09	0.995964	3.72717e-11	blue
SVEP1	-0.00726603	0.0343823	-0.0323996	-0.0779308	0.0499209	-0.00599023	0.0579084	-0.334624	0.873452	0.450914	0.477459	0.087105	0.273532	0.895531	0.203929	4.22382e-14	yellow
TRAPPC13	0.0329378	-0.0282423	-0.0539341	0.0240822	0.0980349	0.188909	0.0276384	0.200469	0.470169	0.535783	0.236764	0.597522	0.0312285	2.93268e-05	0.544543	9.01722e-06	blue
SHROOM4	0.0334567	0.042894	-0.0879866	-0.0558971	0.0218482	0.0655217	0.0756488	-0.448834	0.463201	0.346867	0.0533047	0.220108	0.631955	0.15049	0.0967885	2.5616e-25	yellow
PSPC1	0.10668	0.0555586	-0.129315	0.071584	-0.00383855	0.274869	0.0472003	0.394634	0.0190188	0.222918	0.004419	0.116146	0.932943	8.04983e-10	0.300565	1.89551e-19	blue
SFSWAP	0.13248	0.0109395	0.0150703	0.0185113	0.0851511	0.21835	0.0224702	0.220126	0.00353572	0.810482	0.741125	0.684884	0.0614927	1.2669e-06	0.622283	1.03279e-06	blue
CERCAM	0.0629636	-0.0432033	0.0800403	0.0282714	0.0999265	0.0778899	0.0494051	-0.589802	0.167109	0.343398	0.0788618	0.535362	0.0280978	0.0872716	0.278526	1.36818e-46	yellow
PTBP1	0.0775748	-0.00264143	-0.0340236	0.0405604	0.0248516	0.127957	0.0545721	0.286107	0.0885622	0.953827	0.455652	0.373754	0.585864	0.00485576	0.231256	1.49437e-10	blue
SEPTIN11	0.0468362	0.0222458	0.045311	-0.00916387	0.0745946	0.149161	0.0845554	-0.238676	0.304313	0.625765	0.320349	0.840793	0.101543	0.0010088	0.0633387	1.10369e-07	yellow
MFGE8	0.0141483	-0.0597612	-0.0384216	0.0331373	0.0465011	0.0766531	0.0312111	-0.564226	0.756446	0.189805	0.399495	0.467483	0.307789	0.092426	0.49377	6.00666e-42	yellow
FZD2	0.0757871	-0.0340046	-0.0112524	0.0165388	0.035886	0.129774	0.0303382	-0.330307	0.0961783	0.455905	0.805168	0.716933	0.431349	0.00427967	0.505938	9.29455e-14	yellow
BST1	0.0462564	0.0660052	0.00552774	0.0254123	0.075146	0.115974	0.0516875	-0.402607	0.310345	0.147496	0.903556	0.577434	0.0990336	0.0107473	0.256894	3.01914e-20	yellow
ADAL	0.115659	-0.0847658	-0.140866	-0.00999631	0.0540326	0.249276	-0.000605399	0.146927	0.0109648	0.0626815	0.00191368	0.826551	0.235907	2.82278e-08	0.989412	0.0012025	blue
PDE4A	0.0876429	0.0504214	0.0470444	0.00283801	0.0638699	0.202221	0.114781	-0.268501	0.0542462	0.268745	0.302166	0.950395	0.161071	7.49537e-06	0.0115898	2.02136e-09	yellow
SRSF9	0.142453	0.0367971	0.0820721	0.0690991	0.119624	0.122235	0.0160776	0.377613	0.00169732	0.419737	0.0715316	0.129396	0.00849703	0.00715534	0.724502	8.12805e-18	blue
DIXDC1	-0.124057	0.00323675	0.0194076	-0.0595051	0.0258431	0.0875632	0.0327335	-0.457987	0.00633483	0.943437	0.6705	0.191713	0.570998	0.0544665	0.472929	2.03506e-26	yellow
TLR4	-0.0526947	0.028729	-0.0613668	0.0289207	0.0105288	0.044642	0.0505801	-0.313181	0.247727	0.528774	0.178158	0.526026	0.817469	0.327552	0.267239	1.88176e-12	yellow
HASPIN	0.138019	0.0212173	0.0201835	0.0913451	0.0511681	0.237819	0.0825251	0.431495	0.00236599	0.641829	0.658146	0.044802	0.261711	1.22886e-07	0.0699758	2.52849e-23	blue
APOLD1	0.0841086	-0.0551664	-0.0588903	-0.00574961	0.0990459	0.0976077	0.113413	-0.280996	0.0647528	0.226208	0.196352	0.899705	0.02952	0.0319757	0.0126278	3.24429e-10	yellow
CASP2	0.129388	-0.0356169	-0.118742	0.067706	0.0352872	0.271941	0.0147502	0.208894	0.00439659	0.434814	0.0089987	0.137321	0.43908	1.23288e-09	0.746432	3.65329e-06	blue
KIF20A	0.0759445	-0.0134638	-0.0917748	0.136118	0.0347125	0.235431	0.083307	0.329996	0.0954872	0.767884	0.0438011	0.00272007	0.446575	1.65457e-07	0.0673552	9.83359e-14	blue
DGCR8	0.133654	-0.0171464	-0.127317	0.014906	-0.0262645	0.222892	0.0362735	0.176612	0.00325099	0.707004	0.00507495	0.743848	0.564734	7.48806e-07	0.426388	9.53558e-05	blue
NABP2	0.147177	0.0257	-0.112639	0.129526	0.0857208	0.349183	0.0697344	0.378874	0.00117923	0.573132	0.0132502	0.00435452	0.0597692	2.69328e-15	0.125902	6.19903e-18	blue
VCAN	0.0353269	0.0360279	0.0691492	-0.0212092	0.0927887	0.0314129	0.086886	-0.605613	0.438565	0.429528	0.129118	0.641957	0.0415143	0.49098	0.0563683	1.1296e-49	yellow
PRKG1	0.026266	-0.0301958	-0.0543227	-0.0795069	0.0503991	0.0135483	0.13505	-0.544397	0.564711	0.507938	0.233398	0.0808837	0.268957	0.766468	0.0029397	1.28592e-38	yellow
SHCBP1	0.0420978	-0.0427712	0.0497824	0.0369251	0.0275715	0.109228	0.083843	0.184834	0.3559	0.348251	0.274867	0.418121	0.545517	0.0163279	0.0656056	4.3721e-05	blue
MCM10	0.124824	-0.0383504	-0.00817447	0.091055	0.0112484	0.194843	0.115031	0.5251	0.00601547	0.400369	0.857789	0.0454882	0.805236	1.61478e-05	0.0114087	1.39369e-35	blue
SOX17	0.0280959	0.0441222	-0.0902661	-0.0310732	-0.0471621	0.0537289	0.0201655	-0.394626	0.537899	0.333222	0.0473997	0.495682	0.300956	0.238555	0.658432	1.89916e-19	yellow
PMP22	0.0642398	0.0404502	0.0435923	0.0086562	0.0592695	0.0882248	0.0646591	-0.607265	0.158654	0.375055	0.339067	0.849505	0.193481	0.0526605	0.155948	5.25613e-50	yellow
ARHGEF17	0.0290983	-0.0324852	0.060738	-0.0499506	0.0828227	0.0529214	0.0948591	-0.427576	0.523487	0.476296	0.182655	0.273246	0.0689688	0.245696	0.0371563	6.886e-23	yellow
HMGN1	0.0904217	-0.0172854	-0.0706129	0.0653934	0.12453	0.279357	0.0776129	0.370805	0.0470175	0.70474	0.121191	0.151293	0.00613608	4.14654e-10	0.0884053	3.44008e-17	blue
HNRNPD	0.125558	-0.0282768	0.051556	0.0673588	0.111074	0.231987	0.0564317	0.433586	0.00572354	0.535284	0.258107	0.139353	0.0145926	2.52656e-07	0.21572	1.47363e-23	blue
A2M	0.0226355	0.0085409	-0.0908452	-0.0114229	0.0245264	0.0704924	0.0809521	-0.526843	0.619724	0.851486	0.0459902	0.802277	0.59078	0.121829	0.0755003	7.55039e-36	yellow
SRSF7	0.149139	-0.032999	-0.0325463	0.139935	0.0692051	0.326478	0.0443004	0.505311	0.00101051	0.469344	0.475465	0.00205208	0.128808	1.85132e-13	0.331271	1.14963e-32	blue
CYTH3	0.0234405	-0.0936301	0.0910038	0.00387612	0.0459946	-0.0154123	0.0932819	-0.434619	0.607326	0.0396938	0.0456105	0.932288	0.313095	0.735467	0.0404387	1.12714e-23	yellow
GNL2	0.0699086	-0.0537958	0.0384743	0.020071	0.0670169	0.181019	0.153697	0.283605	0.124957	0.23797	0.398847	0.659932	0.141376	6.30499e-05	0.000700872	2.18839e-10	blue
RRM1	0.0880696	-0.0104381	-0.0729113	-0.00343507	-0.00600454	0.107179	0.075541	0.328112	0.0530796	0.819014	0.109517	0.939978	0.895283	0.0184631	0.0972663	1.38146e-13	blue
HSPG2	0.0471727	-0.0288859	-0.0516721	-0.0188462	0.0477413	0.0716827	0.0755582	-0.471513	0.300848	0.526525	0.257035	0.679496	0.295053	0.115642	0.0971902	4.17945e-28	yellow
WDHD1	0.111637	-0.0917234	-0.0228361	0.0517659	0.0205037	0.165773	0.12209	0.356541	0.0140967	0.0439198	0.616625	0.256172	0.653075	0.000253049	0.00722457	6.33771e-16	blue
SFXN2	0.137138	-0.0193098	-0.0610042	0.00618266	0.0403811	0.285582	0.057394	0.394173	0.00252446	0.672065	0.180741	0.892195	0.375872	1.61938e-10	0.207982	2.10481e-19	blue
OLFML2B	0.0705184	0.0377444	0.019345	0.00375743	0.0697099	0.105256	0.0186146	-0.600532	0.121691	0.40786	0.671502	0.934357	0.126036	0.0206851	0.683219	1.15481e-48	yellow
WDR76	0.15328	-0.0912755	-0.152155	0.122552	0.0391264	0.30302	0.121055	0.418408	0.000725034	0.0449657	0.000794102	0.00700642	0.390897	1.02553e-11	0.00773609	6.82102e-22	blue
TESK2	0.0826941	-0.0429595	-0.059097	0.00800701	0.0642585	0.171622	0.0520994	0.178088	0.0694024	0.346131	0.194783	0.860672	0.158533	0.000150553	0.253117	8.311e-05	blue
RFLNB	0.0563466	-0.0603742	-0.0464323	-0.0291937	-0.0357131	0.144795	0.110597	-0.422036	0.216415	0.185294	0.308507	0.522126	0.433573	0.00141887	0.0150244	2.77602e-22	yellow
RAB3IL1	0.118801	0.0441128	0.0821824	0.026152	0.0786108	0.102402	0.072886	-0.543138	0.00896441	0.333325	0.0711501	0.566402	0.0843754	0.0244113	0.10964	2.05741e-38	yellow
TENM3	0.0579072	-0.0888723	-0.0307223	0.012631	0.0113991	0.0713496	0.0853999	-0.437729	0.203939	0.0509414	0.500565	0.781868	0.80268	0.117348	0.0607351	4.99957e-24	yellow
ING1	0.145732	-0.0649439	-0.030809	0.0616142	0.0402168	0.311713	0.0821186	0.127355	0.00131979	0.15413	0.499356	0.176411	0.377819	2.41376e-12	0.0713707	0.0050616	blue
MCCC2	0.0700193	0.0048267	-0.056924	0.03714	0.0535117	0.195175	0.0165317	0.392355	0.124359	0.915738	0.211737	0.415415	0.240461	1.56094e-05	0.71705	3.17546e-19	blue
ITGA9	-0.054149	0.0207648	-0.164719	-0.0328652	-0.0918224	0.0879744	0.00965137	-0.260316	0.234899	0.648952	0.000277379	0.47115	0.0436914	0.0533379	0.832446	6.37478e-09	yellow
MTBP	0.129616	-0.0270432	-0.00998064	0.117716	0.0620933	0.193482	0.109367	0.402775	0.00432708	0.553246	0.826818	0.00961488	0.173066	1.85463e-05	0.0161916	2.90327e-20	blue
RAMP3	-0.0876273	0.0763014	-0.141889	-0.00856817	-0.0718197	0.0747705	0.0156967	-0.191222	0.0542891	0.0939358	0.00177154	0.851017	0.114946	0.100737	0.730773	2.32921e-05	yellow
PPP1R8	0.106502	-0.0919913	-0.033504	0.118555	0.0720641	0.299757	0.159549	0.237826	0.0192209	0.0433042	0.462569	0.00910794	0.113712	1.74333e-11	0.000431642	1.22786e-07	blue
FANCE	0.173381	-0.0774578	0.0796153	0.0239916	0.113417	0.0695302	0.11264	0.303052	0.000128353	0.0890454	0.0804695	0.598902	0.0126243	0.127017	0.0132496	1.02012e-11	blue
S1PR3	0.0324457	0.0584787	-0.0306576	0.0299935	0.0659626	0.135191	0.104277	-0.400382	0.476832	0.199503	0.501468	0.510786	0.147757	0.00290976	0.0219042	5.06644e-20	yellow
COL10A1	0.0597316	0.00247504	0.0675325	-0.0149088	0.110949	0.0817014	0.0566844	-0.490931	0.190025	0.956733	0.138333	0.743802	0.014705	0.0728257	0.213669	1.15667e-30	yellow
TBC1D16	0.0199146	0.0135689	0.00196306	-0.00446135	0.0233528	0.0146466	0.0881627	-0.2925	0.662418	0.766124	0.965677	0.922095	0.608672	0.748153	0.0528278	5.54192e-11	yellow
HLX	0.0517328	0.0220997	-0.0328306	0.0900213	0.0497323	0.147273	0.0909905	-0.442161	0.256476	0.628037	0.471616	0.0480064	0.275351	0.0011704	0.0456422	1.54741e-24	yellow
MTERF2	0.16842	-0.0188374	-0.0646547	0.0435677	0.0996527	0.236558	0.00914527	0.229241	0.000200474	0.679636	0.155976	0.33934	0.0285335	1.43853e-07	0.841112	3.52424e-07	blue
SEC23A	-0.00158122	-0.0875005	0.0235501	-0.0816124	0.00376766	0.00628988	0.0780718	-0.404808	0.97235	0.0546403	0.605647	0.0731396	0.934179	0.890337	0.0865332	1.80242e-20	yellow
MYBL1	0.0696053	-0.0799015	-0.0760576	0.0901609	0.0379012	0.208245	0.0357715	0.0513099	0.126606	0.0793841	0.0949935	0.0476596	0.405914	3.9215e-06	0.432821	0.260389	blue
RGS5	0.0456996	-0.0480678	-0.156412	0.0236192	-0.0195204	0.0271976	0.103662	-0.312051	0.316212	0.291759	0.000560895	0.604589	0.6687	0.550982	0.0226997	2.27985e-12	yellow
TRIM28	0.174677	0.0518686	-0.0435875	0.11572	0.0738397	0.199317	0.0215446	0.30125	0.000114003	0.255228	0.33912	0.0109222	0.10506	1.01736e-05	0.636699	1.36864e-11	blue
PKD2	0.0373511	0.0263973	0.00651313	-0.0287464	0.0882166	0.16249	0.0759	-0.444767	0.412768	0.562766	0.886471	0.528525	0.0526824	0.000336179	0.0956824	7.70178e-25	yellow
MFAP2	0.0264047	-0.0485557	0.0840778	0.0286106	0.0991297	0.0588506	0.0429541	-0.489129	0.562656	0.286883	0.0648511	0.530474	0.0293821	0.196654	0.346192	2.03024e-30	yellow
LAMB1	0.0294701	-0.0356246	0.0292732	-0.0375707	0.0309736	0.0894428	0.0542903	-0.507456	0.518193	0.434714	0.520993	0.410024	0.497065	0.049466	0.233678	5.66902e-33	yellow
GLIS3	0.0429847	0.0310173	0.0527537	-0.046686	0.0616556	0.121145	0.0701193	-0.572721	0.345848	0.496458	0.247197	0.305868	0.17612	0.00769051	0.123821	1.913e-43	yellow
PTMA	0.171373	-0.0340043	-0.105841	0.183456	0.070161	0.329462	0.0848279	0.380032	0.00015396	0.455908	0.0199857	4.99439e-05	0.123597	1.08293e-13	0.0624887	4.82792e-18	blue
P3H1	0.0747735	-0.0116963	0.0106402	-0.0138909	0.0509439	0.123408	0.0579714	-0.566306	0.100723	0.797646	0.815573	0.760741	0.26381	0.00661699	0.203436	2.60669e-42	yellow
NUP88	0.148655	0.0482767	0.0316432	0.00933256	0.0508208	0.179901	0.0233271	0.336411	0.00104992	0.289665	0.487805	0.837903	0.264966	7.00937e-05	0.609065	3.03602e-14	blue
DHRS13	0.154355	-0.00896762	-0.0172191	0.0958592	0.0834631	0.226771	0.0977758	0.341783	0.000664208	0.844159	0.70582	0.0351943	0.0668417	4.7373e-07	0.0316798	1.11085e-14	blue
SCLT1	0.0903427	-0.0085225	-0.0580982	0.0943717	0.0513217	0.237559	0.0733358	0.197328	0.0472114	0.851802	0.202448	0.0381456	0.26028	1.26954e-07	0.107461	1.25096e-05	blue
BARD1	0.143928	-0.100128	-0.1285	0.0392138	0.0113562	0.209905	0.0889953	0.381726	0.00151662	0.0277813	0.00467665	0.389839	0.803408	3.26943e-06	0.0506203	3.34423e-18	blue
ENG	-0.00692206	0.0375035	-0.0534765	-0.0213993	0.00503625	0.0323109	0.0644164	-0.491573	0.879396	0.410861	0.240771	0.638975	0.912095	0.478666	0.15751	9.45666e-31	yellow
RBM14	0.159471	-0.0677717	-0.178625	0.0701717	-0.0415802	0.243484	0.106968	0.396028	0.000434498	0.136939	7.90362e-05	0.12354	0.36185	5.9931e-08	0.0186966	1.3797e-19	blue
ZNF488	0.138542	-0.0302401	-0.106468	0.0740914	0.0184834	0.270225	0.0718211	0.219736	0.00227614	0.507316	0.0192597	0.103877	0.685333	1.57903e-09	0.114939	1.08039e-06	blue
PPA2	0.11539	-0.000851228	0.0697618	0.118726	0.115447	0.126809	0.0438429	0.37755	0.0111529	0.985113	0.125753	0.00900813	0.0111131	0.00525508	0.336294	8.23824e-18	blue
MIS18A	0.172892	-0.0612176	-0.102005	0.128484	0.0685158	0.258638	0.0556571	0.54351	0.000134194	0.179217	0.0249726	0.0046819	0.13267	8.02903e-09	0.222099	1.7907e-38	blue
SPRY4	-0.0297322	-0.0620136	-0.00500046	0.00855761	0.0232028	-0.0406223	0.0330099	-0.304793	0.514477	0.173619	0.912717	0.851199	0.610976	0.373025	0.469198	7.66439e-12	yellow
FAAP24	0.129579	0.00893069	-0.0137377	0.188889	0.0506858	0.293107	0.0349285	0.325112	0.00433838	0.844792	0.763301	2.93868e-05	0.26624	5.03676e-11	0.443749	2.3621e-13	blue
IKBKE	0.0818421	0.0124331	-0.143672	0.144927	0.0170948	0.182573	0.0382516	0.208854	0.0723323	0.7852	0.0015467	0.00140447	0.707845	5.43627e-05	0.401585	3.66929e-06	blue
SGO2	0.098782	-0.000318649	-0.0582819	0.107185	-0.00451225	0.172342	0.0602404	0.334482	0.0299581	0.994427	0.201022	0.0184566	0.921209	0.000141061	0.186272	4.33517e-14	blue
ANKRA2	0.111533	-0.0123989	-0.10223	0.0373852	0.0787793	0.212962	0.0245639	0.213082	0.0141865	0.785778	0.0246526	0.412341	0.0837098	2.32981e-06	0.590212	2.29893e-06	blue
CDC25A	0.0672279	0.0149393	-0.0441616	0.135356	0.0949052	0.24909	0.0636393	0.532031	0.140125	0.743296	0.33279	0.00287523	0.0370638	2.89247e-08	0.162591	1.19246e-36	blue
GADD45B	0.0297665	0.0112784	0.084718	0.0297458	0.125618	0.117103	0.0108615	-0.441512	0.513991	0.804726	0.0628303	0.514284	0.00570039	0.0100007	0.811808	1.83949e-24	yellow
ALG6	0.0737217	-0.0789194	-0.169163	0.122009	0.0198067	0.220546	0.034917	0.437704	0.105618	0.0831596	0.000187677	0.00726358	0.664135	9.83874e-07	0.4439	5.03374e-24	blue
DFFB	0.0796657	-0.0138728	-0.0401991	0.096857	0.0684608	0.247602	0.076416	0.18166	0.0802775	0.761044	0.378029	0.0333254	0.132982	3.51566e-08	0.0934416	5.93212e-05	blue
IQGAP3	0.0800655	-0.00807441	-0.021247	0.107897	0.0727682	0.243023	0.0695356	0.308139	0.0787671	0.859511	0.641363	0.0176893	0.110217	6.35795e-08	0.126987	4.4002e-12	blue
NAP1L4	0.0686859	-0.0434075	-0.137751	0.0277655	-0.0457343	0.167262	0.025892	0.23081	0.131709	0.34112	0.00241326	0.542693	0.315844	0.000222076	0.570269	2.91524e-07	blue
SEMA6B	0.0536304	0.0455411	0.109063	0.0390346	0.0865911	0.0226821	0.0671952	-0.44529	0.239419	0.317895	0.016492	0.39201	0.0572133	0.619004	0.140318	6.69145e-25	yellow
ITGA5	-0.0415653	-0.0839448	0.0711466	0.0311853	0.0917716	0.0380765	0.0986249	-0.474953	0.362022	0.0652779	0.118398	0.494128	0.0438086	0.403745	0.0302214	1.51265e-28	yellow
DCN	0.0695827	0.0895313	0.0120919	-0.0779362	-0.00604231	0.0272941	0.0770926	-0.543661	0.12673	0.0492402	0.790958	0.0870831	0.894628	0.549568	0.0905671	1.69258e-38	yellow
SSRP1	0.10702	-0.0338622	0.0332877	0.0745	0.0213297	0.219332	0.113557	0.31631	0.018639	0.457794	0.465464	0.101978	0.640066	1.13175e-06	0.0125144	1.10179e-12	blue
C5orf46	0.0443306	0.0064556	0.035481	-0.010428	0.10426	0.114627	-0.0344976	-0.287595	0.330941	0.887467	0.436569	0.819187	0.0219249	0.0117032	0.449396	1.18897e-10	yellow
DPY19L3	0.104046	0.0123635	-0.0826163	-0.021222	-0.0272834	0.187359	0.0624994	-0.242945	0.0222	0.786374	0.0696658	0.641756	0.549725	3.41706e-05	0.170266	6.42177e-08	yellow
KIF18B	0.142535	-0.0154163	-0.0043225	0.13426	0.0737718	0.233628	0.095693	0.452811	0.00168682	0.735401	0.924513	0.00311241	0.105381	2.0667e-07	0.0355141	8.60225e-26	blue
UPF3B	0.187996	-0.059785	-0.013615	0.108686	0.0956892	0.281763	0.0261555	0.381534	3.2096e-05	0.189628	0.765353	0.0168705	0.0355214	2.89121e-10	0.56635	3.48674e-18	blue
APLNR	0.019857	0.0280746	-0.0430833	-0.004638	0.00401883	0.0184862	-0.0104785	-0.416722	0.663335	0.538208	0.344741	0.919021	0.929802	0.685288	0.818326	1.03202e-21	yellow
MRPL42	0.148759	0.0175251	-0.0231527	0.0860136	0.0770693	0.240018	0.0482699	0.388779	0.00104137	0.700841	0.611747	0.0588988	0.0906648	9.31908e-08	0.289733	7.07869e-19	blue
CUL9	0.117717	-0.00557039	-0.132439	0.0599839	0.0155606	0.215133	0.0444046	0.171774	0.00961407	0.902815	0.00354602	0.188157	0.733017	1.82604e-06	0.330135	0.0001485	blue
KIF14	0.0917901	-0.032738	0.0179234	0.0762355	0.0428572	0.166477	0.0731549	0.327758	0.0437659	0.472868	0.694379	0.0942207	0.347282	0.00023793	0.108333	1.47196e-13	blue
ITGB5	0.0889685	-0.0359203	0.105576	-0.0120683	0.0887412	-0.0134966	0.067479	-0.528191	0.0506902	0.430908	0.020301	0.791356	0.0512857	0.767334	0.138647	4.68862e-36	yellow
BRCC3	0.0679199	-0.0750848	-0.0721179	0.0468079	0.0360582	0.186331	0.02544	0.339432	0.136081	0.0993098	0.113442	0.304605	0.429139	3.7794e-05	0.577019	1.72926e-14	blue
ZWILCH	0.133004	-0.0619575	-0.0197495	0.10241	0.0567996	0.245692	0.099945	0.407123	0.00340579	0.174009	0.665045	0.0243994	0.212739	4.50802e-08	0.0280684	1.04305e-20	blue
ETS1	-0.0441676	-0.0652653	-0.040555	0.05364	0.00422463	0.121784	0.078786	-0.427889	0.332724	0.152097	0.373818	0.239334	0.926217	0.00737265	0.0836832	6.35908e-23	yellow
PARVA	0.0228149	-0.0553996	-0.0375627	-0.0288768	0.0148952	0.0985821	0.0526321	-0.514159	0.616951	0.224248	0.410123	0.526654	0.744026	0.0302936	0.24829	6.02785e-34	yellow
C1QTNF3	0.0682768	-0.0447959	-0.00998016	0.0221897	0.102219	0.120312	-0.0313796	-0.383514	0.13403	0.325887	0.826826	0.626638	0.0246683	0.00812321	0.49144	2.26385e-18	yellow
BCCIP	0.113323	0.0149357	0.0638599	0.0618088	0.112188	0.213038	0.0733228	0.485513	0.0126985	0.743355	0.161137	0.175047	0.0136252	2.31012e-06	0.107523	6.21359e-30	blue
PODN	0.0643953	0.00252873	-0.00217932	0.00387823	0.0852428	0.037413	0.0606794	-0.580448	0.157646	0.955795	0.961898	0.932252	0.0612125	0.411992	0.183078	7.61743e-45	yellow
ACP1	0.137629	0.0474782	0.0758112	0.0766138	0.129023	0.208489	-0.000213607	0.400952	0.00243502	0.297725	0.096072	0.0925939	0.00450976	3.81837e-06	0.996264	4.43901e-20	blue
ACYP1	0.156801	-0.0780719	-0.00654197	0.111147	0.124001	0.198403	0.0557938	0.440574	0.000543084	0.086533	0.885971	0.0145274	0.00635899	1.119e-05	0.220963	2.35968e-24	blue
INTS14	0.0775228	-0.0171226	0.0143471	0.0455237	0.0755091	0.214524	0.0219741	0.248805	0.0887767	0.707393	0.753135	0.31808	0.0974083	1.95572e-06	0.629992	3.00297e-08	blue
LARP7	0.0620973	-0.052989	0.021994	0.0936587	0.0316233	0.105988	0.0456557	0.20265	0.173038	0.245092	0.629682	0.039633	0.48808	0.0198143	0.316677	7.16226e-06	blue
FZD4	0.0538036	0.00333929	-0.113791	-0.0595776	0.036033	0.122005	0.0932855	-0.481879	0.237902	0.941648	0.0123329	0.191171	0.429462	0.00726529	0.040431	1.8876e-29	yellow
PALLD	0.0237367	-0.000711879	0.0658166	-0.136996	0.0287254	-0.0484124	0.0678956	-0.480262	0.602792	0.98755	0.148658	0.0025509	0.528825	0.28831	0.136221	3.08156e-29	yellow
ZSCAN22	0.182218	-0.0320385	-0.0801974	0.0962257	0.0761828	0.196843	0.0383409	0.0214385	5.62398e-05	0.482383	0.078274	0.0344977	0.0944491	1.31513e-05	0.400486	0.63836	blue
ZNF530	0.147887	-0.0205599	-0.0994878	0.110732	0.063623	0.232181	0.0828631	0.180161	0.00111538	0.652185	0.0287987	0.0149008	0.162699	2.46736e-07	0.0688329	6.83883e-05	blue
DDB2	0.112815	-0.0125198	-0.170971	0.0621679	-0.00432682	0.235682	0.0411013	0.22424	0.0131064	0.78374	0.000159647	0.172549	0.924437	1.60379e-07	0.36741	6.39268e-07	blue
RBBP9	0.111465	-0.0396828	-0.126914	0.0497262	0.024488	0.211068	0.00218213	0.0962126	0.0142462	0.38419	0.0052172	0.27541	0.591361	2.87588e-06	0.961849	0.0345224	blue
RMND5B	0.109412	-0.0704769	-0.131142	0.148896	0.0368413	0.210184	0.015338	0.321675	0.0161471	0.121912	0.00388742	0.00103018	0.419179	3.1707e-06	0.736695	4.33543e-13	blue
CDKAL1	0.0896279	-0.0711853	-0.109666	0.020456	0.000730987	0.195519	0.112024	0.205941	0.0489948	0.118197	0.0159005	0.653829	0.987216	1.50695e-05	0.0137642	5.03557e-06	blue
ACVR1	0.00615339	0.0138493	0.0717415	-0.107704	0.0541628	0.00484278	0.0820194	-0.465973	0.892702	0.761435	0.115343	0.0178939	0.234779	0.915459	0.0717144	2.09549e-27	yellow
PRKCA	0.0571712	0.0456477	0.0878154	-0.0660695	0.0964636	0.11783	0.0881844	-0.358355	0.209756	0.316762	0.053772	0.1471	0.0340518	0.00954465	0.0527693	4.41048e-16	yellow
RTKN2	0.11223	-0.107383	-0.107315	0.084149	0.0633027	0.235604	0.0937289	0.265149	0.0135905	0.0182405	0.0183145	0.0646238	0.16483	1.61951e-07	0.0394844	3.25054e-09	blue
UTP18	0.116137	0.0240439	0.0570728	0.055576	0.09654	0.177471	0.119676	0.403425	0.0106371	0.598105	0.210543	0.222774	0.0339097	8.80397e-05	0.00846827	2.49374e-20	blue
FAM110B	0.130586	0.0243651	-0.12291	0.0454934	0.0663033	0.18497	0.0922495	-0.326627	0.00404262	0.593224	0.00684092	0.318402	0.145672	4.31469e-05	0.0427176	1.80273e-13	yellow
PHF19	0.149952	-0.0561735	-0.0714002	0.121821	0.0372438	0.289482	0.116887	0.288907	0.000947345	0.217832	0.117088	0.00735461	0.414112	8.87867e-11	0.0101402	9.70792e-11	blue
SERPINH1	0.0547724	-0.0663485	0.074783	0.0107968	0.0562813	0.0480575	0.0668406	-0.493353	0.229545	0.145397	0.10068	0.812908	0.216948	0.291863	0.142428	5.40025e-31	yellow
ACKR1	-0.0336778	0.0292327	-0.0768172	-0.0101916	-0.0163207	0.0502296	0.0294257	-0.216497	0.460249	0.52157	0.0917285	0.823218	0.720509	0.270573	0.518823	1.56501e-06	yellow
ARHGEF40	-0.00418657	-0.00468687	-0.0688837	0.0175689	0.0490286	0.161856	0.0399534	-0.434557	0.92688	0.918171	0.130598	0.700129	0.282209	0.000354938	0.380954	1.14538e-23	yellow
GUCY1B1	0.140983	-0.00646882	-0.0640973	0.0488578	0.0854069	0.175287	0.142362	-0.296312	0.00189682	0.887238	0.159582	0.283891	0.0607137	0.000107787	0.00170909	3.03095e-11	yellow
PKN3	0.214014	-0.0140423	0.0417871	0.0337433	0.0563708	0.217572	0.0939244	0.405621	2.07106e-06	0.758215	0.359464	0.459376	0.216217	1.38473e-06	0.0390731	1.48803e-20	blue
EDRF1	0.145461	-0.0646381	-0.0558322	0.1023	0.0660895	0.288946	0.111122	0.271567	0.00134776	0.156083	0.220645	0.024554	0.146978	9.64923e-11	0.01455	1.30134e-09	blue
HLF	0.150684	-0.0427853	-0.120702	0.00861211	-0.0111867	0.151941	0.0457074	0.205737	0.000893639	0.348092	0.00791821	0.850262	0.806284	0.000807932	0.316129	5.14794e-06	blue
GAS7	-0.00785731	-0.0604669	-0.0359192	-0.0694049	-0.000626844	-0.0971002	0.0443742	-0.470209	0.863251	0.184619	0.430923	0.127705	0.989037	0.0328828	0.330466	6.12434e-28	yellow
TGFB3	0.0756264	0.0152553	0.0373033	-0.0267849	0.0589393	0.0234992	0.0766514	-0.639015	0.0968878	0.738062	0.413366	0.557044	0.195979	0.606426	0.0924335	8.65117e-57	yellow
BRI3BP	0.117507	-0.0576381	-0.0388134	0.0361947	0.0262175	0.13557	0.0615329	0.501414	0.00974477	0.206052	0.394702	0.427394	0.56543	0.00283076	0.176984	4.09828e-32	blue
PTBP2	0.0856634	-0.0686377	-0.0461951	0.0677877	0.0719372	0.313724	0.0443849	0.0804379	0.059941	0.13198	0.310987	0.136846	0.114352	1.71557e-12	0.330349	0.0773813	blue
MYCT1	0.0165519	-0.0346015	-0.126501	-0.0194578	-0.0390808	-0.0132326	0.0716123	-0.517318	0.716719	0.44803	0.00536721	0.669698	0.39145	0.771759	0.116001	2.05998e-34	yellow
NANP	0.121667	-0.0362319	0.0277524	0.0398341	0.0754743	0.183239	0.0508069	0.210411	0.00742983	0.426919	0.542884	0.382378	0.0975629	5.09975e-05	0.265098	3.09234e-06	blue
MEIS1	0.157539	-0.113826	-0.139202	0.0983153	0.0385317	0.280641	0.031727	0.19367	0.00051079	0.0123061	0.00216736	0.0307466	0.398144	3.42183e-10	0.486653	1.81957e-05	blue
MAGED1	0.151493	-0.0360331	-0.0584895	-0.0115893	0.0848936	0.157638	-0.00974543	-0.313779	0.000837575	0.429461	0.19942	0.799457	0.0622851	0.000506604	0.830837	1.69972e-12	yellow
GPR4	0.0375619	0.0709891	0.0250901	-0.00542373	0.066847	0.0358785	0.0647195	-0.430055	0.410133	0.119217	0.582271	0.905362	0.14239	0.431446	0.155561	3.65957e-23	yellow
XRCC3	0.141938	-0.0235134	0.00955571	0.0749726	0.0880114	0.199636	0.0869583	0.43699	0.00176494	0.60621	0.834082	0.0998175	0.0532374	9.83988e-06	0.0561626	6.07052e-24	blue
ACSS1	0.148816	-0.016338	-0.0460577	0.083977	0.0757933	0.238055	0.0126225	0.260578	0.00103668	0.720226	0.312431	0.0651744	0.0961512	1.19317e-07	0.78201	6.14853e-09	blue
EDNRA	-0.0500965	0.0245102	0.00870242	-0.043585	-0.0122151	-0.039298	0.0630935	-0.579104	0.271846	0.591025	0.848711	0.339148	0.788878	0.388821	0.166233	1.34283e-44	yellow
MCM2	0.202187	-0.0778941	-0.108174	0.160516	0.0892677	0.280819	0.0929144	0.383759	7.52286e-06	0.0872545	0.0173983	0.00039777	0.049915	3.33185e-10	0.0412379	2.14555e-18	blue
HELQ	0.135075	-0.135373	-0.00525135	0.0835757	0.105517	0.231417	0.123019	0.112837	0.00293447	0.00287175	0.908356	0.0664733	0.0203708	2.70811e-07	0.00679146	0.0130883	blue
MED30	0.175505	-0.00997667	0.0890278	0.132989	0.158536	0.176895	0.126656	0.299661	0.000105643	0.826886	0.0505356	0.0034095	0.000470008	9.28858e-05	0.00531049	1.77058e-11	blue
KIF18A	0.099833	-0.0228101	-0.0542253	0.0823836	0.0250254	0.199214	0.0739291	0.387686	0.0282458	0.617026	0.234239	0.0704586	0.583245	1.02839e-05	0.104638	9.02681e-19	blue
ZNF718	0.14518	-0.133854	-0.137523	0.0517561	0.0527826	0.172189	0.10543	0.168025	0.00137731	0.00320474	0.00245398	0.256261	0.246938	0.000143023	0.0204748	0.000207608	blue
ST3GAL2	0.0840086	-0.0435299	-0.0866537	0.00685762	0.00225877	0.169192	0.139008	-0.563829	0.0650729	0.339759	0.0570331	0.88051	0.960511	0.000187193	0.00219882	7.0389e-42	yellow
GPBP1	0.124741	-0.0443118	-0.0665544	0.122916	0.0958555	0.278318	0.0639914	0.252104	0.00604938	0.331147	0.144149	0.00683824	0.0352013	4.83975e-10	0.160274	1.94106e-08	blue
TNFAIP8L1	0.193632	-0.0178973	0.0425455	0.14774	0.0824383	0.196103	0.0938938	0.242695	1.82657e-05	0.694803	0.350802	0.00112836	0.0702718	1.4193e-05	0.0391372	6.6308e-08	blue
NOL11	0.137524	-0.0311078	0.0203235	0.0420908	0.102518	0.124296	0.0858809	0.416611	0.00245394	0.495202	0.655927	0.35598	0.0242481	0.00623375	0.0592919	1.06045e-21	blue
MSH2	0.108238	-0.0610199	-0.0629644	0.0894028	0.0251014	0.245979	0.0794384	0.4256	0.0173312	0.180628	0.167104	0.0495682	0.582102	4.34327e-08	0.0811465	1.13536e-22	blue
NUP93	0.126461	-0.0172851	0.0573392	0.0661873	0.088102	0.175932	0.0888604	0.276298	0.0053818	0.704744	0.208418	0.146379	0.0529918	0.000101557	0.0509725	6.525e-10	blue
DCLRE1B	0.0904786	-0.0633489	-0.0642327	0.130367	0.0123774	0.233335	0.108379	0.261916	0.0468785	0.164522	0.1587	0.00410547	0.78614	2.14232e-07	0.0171854	5.10824e-09	blue
FGD5	-0.0150085	0.0239003	-0.104513	0.00862233	0.0152429	0.0776879	0.085235	-0.457034	0.742149	0.600294	0.0216045	0.850087	0.738267	0.0880974	0.0612364	2.65874e-26	yellow
TMEM204	0.116394	-0.0342069	0.0206711	0.0276372	0.0628901	0.0701092	0.0880691	-0.470491	0.0104642	0.453227	0.65043	0.544559	0.167606	0.123875	0.0530809	5.63878e-28	yellow
VMA21	0.0907395	-0.0681856	-0.0550787	0.034659	0.057172	0.197489	-0.0172247	0.27479	0.0462449	0.134551	0.226947	0.447276	0.20975	1.23028e-05	0.705729	8.14345e-10	blue
ABCB7	0.0843502	-0.0399615	-0.0373616	0.06013	0.126739	0.260218	0.0689475	0.219683	0.063985	0.380856	0.412636	0.187081	0.00528034	6.46158e-09	0.130241	1.08695e-06	blue
THBS3	0.0688186	-0.0260953	0.00197121	0.0299435	0.049239	0.178049	-0.0450717	-0.337962	0.130962	0.567245	0.965534	0.51149	0.280146	8.34181e-05	0.322913	2.27571e-14	yellow
PTGES3	0.0705176	0.0867794	0.0548414	0.0750592	0.135623	0.181951	0.0109164	0.431238	0.121696	0.0566724	0.228958	0.0994251	0.00281996	5.76963e-05	0.810874	2.70145e-23	blue
NID2	0.0505494	0.0245843	0.0314269	0.0147512	0.0882692	0.00330665	0.0955205	-0.590072	0.267531	0.589902	0.490786	0.746416	0.0525409	0.942218	0.0358487	1.21588e-46	yellow
SCML1	0.111616	0.0320127	-0.0701207	0.093085	0.0765636	0.230782	-0.000991805	0.26016	0.0141145	0.482736	0.123813	0.0408652	0.0928083	2.92529e-07	0.982655	6.51372e-09	blue
ISCU	0.164827	-0.00152036	-0.114018	0.0964044	0.0749367	0.328488	0.0332935	0.187573	0.000274783	0.973414	0.012159	0.0341623	0.0999803	1.29104e-13	0.465386	3.34617e-05	blue
MAP3K12	0.115954	0.0441133	0.00244281	0.0253832	0.105871	0.195632	0.0541963	-0.249952	0.010761	0.333319	0.957296	0.57787	0.0199504	1.48955e-05	0.23449	2.58213e-08	yellow
HNMT	0.0305231	0.0442213	-0.00450702	0.0179064	0.0290082	0.171611	0.0512497	-0.432669	0.503348	0.332136	0.9213	0.694655	0.524775	0.000150697	0.26095	1.86842e-23	yellow
MARCKS	0.00616946	0.0441644	-0.0294549	0.013311	0.0322488	0.030326	-0.0666928	-0.387926	0.892424	0.332759	0.518409	0.770444	0.479512	0.50611	0.143315	8.55792e-19	yellow
SUV39H1	0.141961	0.000100099	-0.0662908	0.156653	0.0803571	0.311361	0.0544481	0.4692	0.00176186	0.998249	0.145748	0.000549804	0.0776802	2.56179e-12	0.23232	8.22152e-28	blue
CHRAC1	0.123835	-0.0430639	0.00371995	0.0549869	0.092466	0.200162	0.035076	0.184498	0.00643038	0.344959	0.93501	0.227724	0.0422309	9.31287e-06	0.441826	4.51683e-05	blue
MYADM	0.022369	-0.063648	-0.00868463	-0.0289069	-0.0038268	0.03339	0.0469749	-0.475063	0.623853	0.162533	0.849017	0.526223	0.933148	0.464093	0.302881	1.46428e-28	yellow
C21orf58	0.1573	-0.0586384	-0.0770699	0.106039	0.100816	0.279969	0.048672	0.398832	0.000521066	0.198276	0.0906624	0.0197547	0.0267207	3.78399e-10	0.285729	7.24979e-20	blue
TMPO	0.150714	-0.0389023	-0.11434	0.116084	0.0395762	0.324575	0.0763806	0.464605	0.000891532	0.393618	0.0119163	0.0106729	0.38547	2.59834e-13	0.0935939	3.10702e-27	blue
CSGALNACT1	-0.0160465	0.0878417	-0.0171827	-0.0848689	-0.0119206	-0.00753132	0.0303693	-0.40502	0.725013	0.0537	0.706414	0.0623614	0.793852	0.868872	0.505501	1.71476e-20	yellow
MAPKAPK5	0.149585	0.0151577	0.0636011	0.101205	0.121141	0.297467	0.0450244	0.33845	0.000975411	0.739678	0.162844	0.0261374	0.00769251	2.52007e-11	0.323422	2.07778e-14	blue
RFC2	0.173891	0.00303134	-0.0583832	0.12697	0.0839704	0.302413	0.0370966	0.475624	0.000122513	0.947021	0.200239	0.00519738	0.0651954	1.1324e-11	0.41596	1.23912e-28	blue
SKA2	0.0891823	-0.00383754	-0.0511273	0.0791701	0.108777	0.199536	0.0353709	0.360937	0.0501353	0.932961	0.262092	0.082182	0.0167787	9.94313e-06	0.437994	2.62239e-16	blue
CALD1	0.00729747	-0.0158615	0.0146511	-0.027088	0.0393987	0.0538251	0.0404096	-0.65325	0.872909	0.728057	0.748078	0.552588	0.387606	0.237715	0.375535	4.25284e-60	yellow
SNX9	-0.0208744	0.032201	0.0370613	0.00372599	0.0575154	0.0479751	0.121196	-0.482218	0.647224	0.480164	0.416404	0.934905	0.20702	0.292692	0.0076647	1.703e-29	yellow
GMEB1	-0.00271671	-0.0631559	-0.0747653	0.0737988	0.0585377	0.176435	0.0923794	0.147944	0.952513	0.165814	0.100761	0.105253	0.199049	9.69395e-05	0.0424251	0.00111041	blue
TAF15	0.0957354	0.0193931	-0.0161943	0.0591612	0.0639336	0.184867	-0.00183678	0.347747	0.0354323	0.670732	0.722583	0.194298	0.160653	4.3582e-05	0.967884	3.55578e-15	blue
NFE2L3	0.0878586	0.00964602	-0.100291	0.121402	0.0462533	0.253517	0.0657171	0.164283	0.0536537	0.832537	0.0275265	0.00756147	0.310378	1.60697e-08	0.149274	0.000288062	blue
SURF4	0.045157	0.04833	0.0595539	-0.0382729	0.0607522	0.0546784	0.110616	-0.338593	0.321998	0.289131	0.191348	0.401323	0.182552	0.230347	0.0150072	2.02302e-14	yellow
MND1	0.148196	-0.00257978	-0.0217642	0.168002	0.0941164	0.307317	0.0392445	0.495702	0.00108867	0.954904	0.633266	0.000208028	0.0386728	5.04666e-12	0.389468	2.56551e-31	blue
RCCD1	0.129588	-0.0652654	0.0132821	0.116924	0.122093	0.265318	0.06226	0.436342	0.0043357	0.152096	0.770928	0.010116	0.00722308	3.1743e-09	0.171912	7.19197e-24	blue
HP1BP3	0.0916207	-0.104234	-0.00774866	0.0535817	0.106073	0.229471	0.116717	0.176261	0.0441579	0.0219585	0.865124	0.239845	0.0197144	3.42781e-07	0.010251	9.85099e-05	blue
FKBP9	0.0302637	-0.00702804	0.102403	-0.0477665	0.0408428	-0.0221771	0.000691172	-0.421716	0.506984	0.877563	0.0244089	0.294798	0.370434	0.626833	0.987912	3.0059e-22	yellow
USP1	0.116185	-0.0984838	-0.146442	0.0930211	-0.00763928	0.267741	0.119064	0.365524	0.0106042	0.0304598	0.00124894	0.0410046	0.86701	2.25255e-09	0.00881271	1.02894e-16	blue
ADAMTS2	0.0777195	0.0763665	0.0238705	-0.0113473	0.0389206	-0.018821	0.0941845	-0.620384	0.0879675	0.0936546	0.60075	0.803558	0.393396	0.679901	0.0385315	1.02803e-52	yellow
TICRR	0.0898846	-0.0509669	0.0119796	0.088398	0.049321	0.174764	0.0820968	0.416647	0.048348	0.263594	0.792854	0.0521958	0.279346	0.00011309	0.071446	1.05106e-21	blue
DLL4	0.0919163	0.0397071	0.00178259	0.0160727	0.0874846	0.0822895	0.0715404	-0.425983	0.0434758	0.383899	0.968831	0.724582	0.0546844	0.0707813	0.116369	1.0309e-22	yellow
SMG9	0.130791	0.0283657	-0.00961914	0.13969	0.156255	0.277381	0.0458037	0.104254	0.00398484	0.534	0.832997	0.00208991	0.000568232	5.5611e-10	0.315109	0.0219332	blue
AP3M2	0.167686	0.0416646	0.00242714	0.107955	0.0666124	0.225456	0.0757014	0.209455	0.000213928	0.360875	0.95757	0.0176275	0.143799	5.53778e-07	0.0965562	3.43524e-06	blue
DAAM2	0.0307753	-0.0124801	-0.0427857	-0.0584218	0.0204181	-0.0048682	0.0642664	-0.592148	0.499825	0.784408	0.348088	0.199941	0.654428	0.915017	0.158481	4.89156e-47	yellow
C19orf54	0.165398	0.0439334	-0.0141158	0.0695143	0.0748457	0.233934	0.00871923	0.222361	0.000261479	0.335297	0.756988	0.127104	0.100394	1.99034e-07	0.848422	7.96776e-07	blue
ABCC9	-0.0272832	-0.0193649	-0.0670524	-0.0369675	0.027157	0.050696	0.0639073	-0.561887	0.549728	0.671184	0.141165	0.417586	0.551576	0.266143	0.160825	1.52482e-41	yellow
RASL12	0.0434749	-0.0203085	-0.0644473	0.0506977	0.0338404	0.0943886	0.0707653	-0.451364	0.340371	0.656165	0.15731	0.266128	0.458084	0.038111	0.120388	1.28144e-25	yellow
MICAL2	0.0228813	-0.0494249	0.0133265	0.0470168	0.0405911	0.0260885	0.104638	-0.511788	0.615927	0.278333	0.770184	0.30245	0.373392	0.567345	0.0214469	1.33966e-33	yellow
FKBP7	0.0907245	0.0099324	0.039052	0.0149287	0.0633603	0.134192	0.0554792	-0.549966	0.0462811	0.827642	0.3918	0.743471	0.164445	0.00312771	0.223581	1.57131e-39	yellow
OIP5	0.139609	-0.0672155	-0.0563336	0.150775	0.0528529	0.295584	0.107251	0.539275	0.00210263	0.140198	0.216521	0.000887182	0.246308	3.40345e-11	0.0183846	8.58815e-38	blue
CLEC11A	0.0892139	-0.022725	0.0746299	0.0664998	0.0786852	0.0964922	0.0115032	-0.445628	0.0500536	0.618341	0.101381	0.144479	0.0840807	0.0339985	0.800916	6.10812e-25	yellow
MED9	0.188075	0.0232505	-0.0106991	0.0426575	0.109714	0.285388	0.0050849	0.311051	3.18476e-05	0.610243	0.81457	0.349535	0.0158545	1.66808e-10	0.911249	2.69945e-12	blue
MEDAG	-0.0159809	0.0420185	-0.00429914	-0.0544695	-0.00629362	0.0339343	0.0639171	-0.483738	0.726091	0.356807	0.924919	0.232136	0.890272	0.456838	0.160761	1.07099e-29	yellow
ORC6	0.144944	-0.00610806	0.100453	0.130052	0.104377	0.227874	0.108931	0.425368	0.00140269	0.893488	0.0272751	0.00419715	0.0217764	4.15284e-07	0.0166231	1.20384e-22	blue
ISOC1	0.103554	-0.0349851	-0.144217	0.0576209	0.0315959	0.236118	0.0518595	0.367672	0.0228431	0.443011	0.0014834	0.206187	0.488457	1.51938e-07	0.255312	6.60564e-17	blue
ARHGAP4	0.104251	-0.0872193	-0.0877491	0.118142	0.0549907	0.340462	0.0841176	0.34974	0.0219368	0.0554253	0.0539538	0.00935473	0.227692	1.42509e-14	0.064724	2.41699e-15	blue
PPID	0.158393	-0.056054	-0.0234739	0.15568	0.0583181	0.159027	0.0916328	0.134848	0.000475654	0.218814	0.606814	0.000595815	0.200742	0.000451042	0.0441297	0.00298305	blue
C1orf174	0.158095	-0.0582003	0.0152404	0.176729	0.0936987	0.276763	0.176218	0.239898	0.000487656	0.201654	0.738308	9.43313e-05	0.0395484	6.09271e-10	9.89065e-05	9.4623e-08	blue
FANCL	0.157265	-0.0314394	-0.104783	0.111726	0.0546629	0.298668	0.0214775	0.411352	0.000522573	0.490615	0.0212669	0.0140194	0.230479	2.0781e-11	0.637749	3.79922e-21	blue
GART	0.0663639	-0.0352475	0.000234686	0.0424265	0.0677436	0.0807772	0.0677175	0.378947	0.145303	0.439595	0.995895	0.352153	0.137102	0.0761359	0.137254	6.10232e-18	blue
MXRA8	0.0912766	0.0268901	0.0295774	-0.019586	0.0413586	0.0941557	0.0441531	-0.514627	0.0449631	0.555495	0.51667	0.667653	0.364417	0.0385912	0.332883	5.14463e-34	yellow
CCN4	0.0601865	0.103504	-0.0618728	-0.00736219	0.00405126	0.0551784	0.0878217	-0.28298	0.186667	0.0229088	0.174599	0.871791	0.929237	0.226106	0.0537549	2.40562e-10	yellow
CEP78	0.110505	-0.0038561	-0.126081	0.0570968	0.0468354	0.265949	0.078819	0.388798	0.0151091	0.932637	0.00552332	0.21035	0.304322	2.90396e-09	0.0835533	7.04899e-19	blue
CNN3	0.0971515	-0.0379458	-0.0388178	0.0475637	0.0659633	0.238676	0.0584065	-0.387315	0.0327901	0.405362	0.394648	0.296854	0.147753	1.10372e-07	0.200059	9.80088e-19	yellow
SH2D4A	0.0862311	-0.0312506	-0.114547	0.0937998	0.0353422	0.127772	0.038084	0.307776	0.0582595	0.493224	0.0117623	0.0393349	0.438367	0.00491831	0.403652	4.67491e-12	blue
LIN9	0.134559	0.0108655	-0.0681068	0.124786	0.0541763	0.326636	0.0757546	0.442947	0.00304593	0.81174	0.135004	0.00603122	0.234662	1.80005e-13	0.0963213	1.25466e-24	blue
GCFC2	0.0667018	-0.00197882	0.0243783	0.0776282	0.089069	0.206111	0.00453405	0.318334	0.143261	0.965401	0.593024	0.0883423	0.0504285	4.94405e-06	0.92083	7.76623e-13	blue
INTS10	0.111265	0.00950687	-0.0768631	0.130809	0.0584331	0.211904	0.0658188	0.307097	0.0144221	0.834918	0.0915339	0.00397967	0.199854	2.62136e-06	0.148644	5.23473e-12	blue
GLOD4	0.162984	-0.00176381	0.0630759	0.0317221	0.068423	0.204717	0.00183199	0.346642	0.000322242	0.969159	0.166352	0.486721	0.133197	5.74421e-06	0.967967	4.40003e-15	blue
MLLT1	0.202599	-0.0673151	-0.0194107	0.0600197	0.0844831	0.240036	0.0659458	0.21005	7.20085e-06	0.13961	0.670451	0.187893	0.0635657	9.29834e-08	0.147861	3.21779e-06	blue
NFATC2IP	0.13246	-0.11923	-0.00738446	0.0513377	0.0497038	0.180409	0.0790131	0.363236	0.00354072	0.0087178	0.871407	0.260131	0.275627	6.68021e-05	0.0827929	1.64412e-16	blue
SHLD3	0.0754925	-0.00564695	-0.0657341	0.0914011	0.0650912	0.213824	0.0645878	0.326327	0.0974822	0.901486	0.149169	0.0446705	0.153195	2.11563e-06	0.156405	1.90209e-13	blue
GRP	0.0631677	0.0505624	0.100023	-0.0174234	0.0788751	0.00685983	-0.052279	-0.411211	0.165734	0.267407	0.0279451	0.702494	0.083333	0.880472	0.251483	3.93085e-21	yellow
GPN3	0.216115	-0.0162948	-0.00728743	0.106192	0.123746	0.300658	0.0911247	0.403795	1.63415e-06	0.720933	0.873082	0.0195768	0.0064689	1.50669e-11	0.0453225	2.2862e-20	blue
FERMT2	0.092536	-0.0376937	0.0606681	-0.0409681	0.089528	0.127128	0.0909181	-0.524164	0.0420745	0.408492	0.183159	0.368967	0.0492487	0.0051413	0.0458152	1.93382e-35	yellow
JAM3	0.0504712	-0.0271716	0.0376319	-0.0872011	0.0607472	0.0702158	0.0944489	-0.483341	0.268272	0.551362	0.40926	0.0554764	0.182588	0.123303	0.0379874	1.20907e-29	yellow
SDR39U1	0.106504	-0.0495451	-0.0514248	0.0205372	0.070887	0.272985	0.035631	0.272746	0.0192188	0.277164	0.259322	0.652545	0.11975	1.05961e-09	0.434632	1.09705e-09	blue
COL1A1	0.074415	0.0125789	0.0342499	-0.00526484	0.0808961	0.0762043	0.0193557	-0.619364	0.102371	0.782744	0.452659	0.908122	0.0757034	0.0943558	0.671331	1.68767e-52	yellow
OMD	0.0591699	0.0866241	0.0478997	-0.0186375	0.0627905	-0.0233783	0.047166	-0.49281	0.194232	0.0571181	0.293451	0.682852	0.168281	0.60828	0.300917	6.41058e-31	yellow
CENPM	0.16914	-0.00756313	-0.0783561	0.161444	0.133138	0.280344	0.0829608	0.426815	0.000188055	0.868323	0.0853894	0.000367607	0.00337342	3.57761e-10	0.0685052	8.35129e-23	blue
NUP62CL	0.143259	-0.0137923	-0.0572592	0.10342	0.0908104	0.218476	0.024522	0.424181	0.00159636	0.762388	0.209054	0.0230203	0.0460739	1.24874e-06	0.590845	1.62285e-22	blue
SPAG5	0.163731	0.0460208	-0.00958471	0.142217	0.120795	0.241735	0.0783305	0.420269	0.000302153	0.312818	0.833586	0.00172808	0.00786986	7.49497e-08	0.0854918	4.30658e-22	blue
KCTD9	-0.0230892	-0.0125116	-0.0149174	-0.00482828	0.0179614	0.0535021	0.0394022	0.182638	0.612724	0.783878	0.743659	0.915711	0.693765	0.240546	0.387564	5.40256e-05	blue
RCN1	0.105787	0.0480627	-0.0184082	0.0556024	0.0633672	0.269097	0.0110097	-0.185332	0.0200497	0.29181	0.686545	0.222554	0.164399	1.85642e-09	0.809288	4.16578e-05	yellow
RBBP7	0.0714596	-0.0505881	-0.115711	0.127553	0.0718651	0.279245	0.0264753	0.383388	0.116783	0.267164	0.0109285	0.00499322	0.114716	4.21608e-10	0.561613	2.32739e-18	blue
DIO2	0.0707654	-0.0527022	-0.0426299	-0.0521444	-0.0389358	-0.0382047	0.0971111	-0.461673	0.120388	0.24766	0.349847	0.252706	0.393211	0.402163	0.0328632	7.17993e-27	yellow
ERCC6L	0.0676724	-0.0357508	-0.0329483	0.123	0.038282	0.21431	0.0343189	0.430838	0.137516	0.433087	0.470027	0.00680012	0.40121	2.00339e-06	0.451749	2.99381e-23	blue
TFAM	0.05699	-0.0538895	-0.00589305	0.0835035	0.0568565	0.248959	0.0994977	0.361236	0.211207	0.237152	0.897216	0.0667095	0.21228	2.94287e-08	0.0287828	2.4682e-16	blue
ENOPH1	0.12864	-0.0779791	0.1093	0.0458648	0.136116	0.202168	0.0942567	0.276127	0.00463144	0.0869087	0.0162573	0.314463	0.00272047	7.53822e-06	0.0383822	6.69206e-10	blue
PKIG	0.10284	-0.0059898	-0.0726923	0.0628158	0.0650566	0.135592	0.115075	-0.46458	0.0238034	0.895538	0.11059	0.16811	0.153415	0.00282634	0.0113773	3.12891e-27	yellow
FBXO5	0.101898	-0.0762827	-0.0764147	0.136524	0.0315255	0.286372	0.101195	0.40518	0.025125	0.0940164	0.093447	0.00264071	0.489426	1.43488e-10	0.0261528	1.65099e-20	blue
LIX1L	0.0654046	-0.0465304	-0.0703133	0.0494867	0.0149334	0.289133	0.0749893	-0.4173	0.151223	0.307485	0.122782	0.277732	0.743392	9.37321e-11	0.0997416	8.9562e-22	yellow
TM4SF18	0.0182663	-0.0293461	-0.132447	-0.0309109	-0.056337	0.040396	0.0343473	-0.329238	0.688836	0.519956	0.00354399	0.497937	0.216493	0.375696	0.451374	1.12763e-13	yellow
ADGRF5	0.019018	0.0106537	-0.0407602	-0.00910998	0.0379143	0.0194265	0.0474552	-0.422529	0.676738	0.815343	0.371404	0.841717	0.405751	0.670199	0.29796	2.45427e-22	yellow
KRR1	0.13156	-0.0269867	-0.0470128	0.083721	0.0681612	0.234441	0.0347996	0.330107	0.00377416	0.554075	0.302491	0.0660005	0.134692	1.86991e-07	0.445434	9.6375e-14	blue
JADE1	0.172946	-0.0761678	-0.141009	0.0587424	0.0640547	0.314305	0.136689	0.178186	0.000133529	0.094514	0.00189312	0.19748	0.15986	1.55381e-12	0.00260893	8.23502e-05	blue
SYNGR3	0.147723	-0.0516149	-0.0526141	0.152341	0.0806088	0.263515	0.114415	0.328529	0.00112985	0.257563	0.248452	0.000782287	0.0767518	4.0879e-09	0.0118598	1.2816e-13	blue
GINS4	0.155453	0.00456344	-0.0719316	0.109118	0.0152688	0.236524	0.115951	0.338743	0.000607076	0.920318	0.11438	0.0164365	0.73784	1.44456e-07	0.0107633	1.96719e-14	blue
XYLT1	0.077252	-0.126479	-0.107845	0.000842757	-0.0068028	0.0319527	0.08522	-0.398043	0.0899004	0.00537501	0.017744	0.985261	0.881458	0.483557	0.0612821	8.69394e-20	yellow
CNOT7	0.0885555	-0.0140745	-0.0768737	0.0615753	0.0321279	0.20686	0.0636853	0.286781	0.0517765	0.757677	0.0914892	0.176685	0.481161	4.55928e-06	0.162287	1.34763e-10	blue
CCN2	0.0525442	0.00407775	0.0323619	-0.0400144	0.0619576	0.0938214	0.0591738	-0.487255	0.249082	0.928775	0.477972	0.380227	0.174008	0.0392894	0.194203	3.63061e-30	yellow
EWSR1	0.111445	0.0410756	-0.04708	0.112026	0.105111	0.235298	0.0604452	0.299826	0.0142638	0.36771	0.3018	0.0137624	0.0208624	1.68207e-07	0.184777	1.72413e-11	blue
MAPK9	0.0979853	0.0291181	-0.0105935	0.0636478	0.125418	0.229717	0.0692138	0.0662295	0.0313146	0.523205	0.816368	0.162535	0.00577804	3.32746e-07	0.12876	0.146122	blue
PCNA	0.137068	-0.026423	-0.106073	0.162767	0.0951076	0.275388	0.0462972	0.465588	0.00253759	0.562386	0.0197147	0.000328297	0.0366604	7.45942e-10	0.309918	2.34157e-27	blue
PHLDB1	-0.034221	-0.0744099	-0.00162125	-0.00848872	0.0378304	0.0894222	0.0399503	-0.579958	0.45304	0.102394	0.971651	0.852383	0.406792	0.0495185	0.38099	9.36816e-45	yellow
LTBP3	0.109219	0.0104404	0.0470438	-0.00464049	0.104191	0.166322	0.0790676	-0.354773	0.0163371	0.818976	0.302172	0.918978	0.022014	0.000241193	0.0825807	9.00312e-16	yellow
ARHGAP28	0.0496893	0.0559161	-0.0775968	-0.0717017	-0.0252252	0.0512194	0.0557863	-0.325606	0.275766	0.219951	0.0884715	0.115545	0.580241	0.261233	0.221026	2.16338e-13	yellow
APOBEC3B	0.110217	-0.0358181	-0.0649745	0.0729354	0.0204919	0.267258	0.12611	0.251817	0.0153768	0.432222	0.153935	0.109399	0.653262	2.41266e-09	0.00551237	2.01668e-08	blue
CCDC138	0.153867	0.00235124	-0.0383906	0.0636567	0.0215792	0.24785	0.0551992	0.489034	0.000691215	0.958895	0.399875	0.162476	0.636157	3.40336e-08	0.225931	2.09081e-30	blue
MCM4	0.15165	-0.0612829	-0.0757414	0.0872354	0.0213159	0.160664	0.11873	0.319151	0.000827101	0.178753	0.0963795	0.0553802	0.640282	0.000392806	0.00900568	6.73913e-13	blue
PRIM2	0.177172	-0.0182644	-0.0558593	0.0600421	0.023547	0.224231	0.134054	0.373568	9.05251e-05	0.688866	0.22042	0.187728	0.605694	6.39946e-07	0.00315891	1.92331e-17	blue
ITGA1	0.0310622	0.00481931	-0.0029912	0.0088226	0.0676729	0.0548721	0.0917196	-0.484191	0.495835	0.915867	0.947722	0.846647	0.137514	0.228697	0.0439287	9.32444e-30	yellow
PER3	0.120816	-0.1457	-0.110114	0.0763072	0.0220357	0.160692	0.111608	0.0355053	0.00785884	0.00132299	0.0154735	0.0939103	0.629034	0.000391885	0.0141219	0.436255	blue
PRAF2	0.151696	0.0219301	-0.0258487	0.0734778	0.107375	0.272751	0.0608851	-0.220824	0.000823999	0.630677	0.570914	0.10678	0.018249	1.09628e-09	0.181595	9.52758e-07	yellow
ELAC1	0.0458923	0.024026	-0.140001	0.0853958	0.0290068	0.247834	0.0102647	0.157147	0.314173	0.598379	0.00204191	0.0607473	0.524794	3.41063e-08	0.82197	0.00052772	blue
ZNF830	0.159483	-0.0360874	0.0122017	0.0626368	0.0854458	0.267398	0.0522793	0.231512	0.000434068	0.428766	0.789103	0.169327	0.0605961	2.36522e-09	0.25148	2.67691e-07	blue
KIF15	0.114136	-0.0874732	-0.115153	0.122829	0.0334703	0.326421	0.0683083	0.439477	0.0120699	0.0547161	0.0113215	0.00687785	0.463018	1.87036e-13	0.13385	3.15511e-24	blue
CEP85	0.137768	-0.0783434	-0.051279	0.0895646	0.0835379	0.226788	0.178364	0.323814	0.00241008	0.0854404	0.260677	0.0491557	0.066597	4.72782e-07	8.09924e-05	2.9736e-13	blue
VAMP1	0.110291	-0.0152407	-0.0990297	0.104366	0.05476	0.252231	0.0684247	0.174813	0.0153074	0.738303	0.0295467	0.0217906	0.229651	1.90829e-08	0.133187	0.000112581	blue
ZNF544	0.133235	-0.0335961	-0.0844125	0.0595008	0.0280717	0.218879	0.0567094	0.250909	0.00335004	0.461339	0.0637881	0.191745	0.53825	1.19235e-06	0.213466	2.27519e-08	blue
TEK	-0.0132729	0.0272915	-0.0830965	-0.0377459	-0.012934	0.0211181	0.0304649	-0.443829	0.771083	0.549607	0.0680528	0.407842	0.776771	0.643388	0.504162	9.90685e-25	yellow
TMEM201	0.127453	-0.0292309	-0.0108158	0.043674	0.092456	0.227883	0.139628	0.399132	0.00502775	0.521596	0.812585	0.338161	0.0422533	4.14815e-07	0.00209956	6.76584e-20	blue
HSPA14	0.121136	-0.0203164	0.00421676	0.0616464	0.0314054	0.237861	0.0723242	0.44268	0.00769518	0.65604	0.926354	0.176185	0.491083	1.22252e-07	0.112411	1.34727e-24	blue
TAGLN	0.0677627	0.0151041	0.0634581	-0.00657685	0.0911973	0.127488	0.00660896	-0.550677	0.136991	0.740565	0.163793	0.885368	0.0451506	0.00501555	0.884812	1.19817e-39	yellow
SAFB	0.164412	0.0100431	0.0180422	0.0592859	0.101889	0.221182	0.0180359	0.336152	0.00028488	0.825752	0.692457	0.193358	0.0251386	9.13941e-07	0.692559	3.18524e-14	blue
USP49	0.17156	-0.0549892	-0.0623905	0.0321494	0.0562208	0.181217	0.112924	0.158198	0.000151388	0.227704	0.171014	0.480867	0.217444	6.18774e-05	0.0130179	0.000483473	blue
C9orf40	0.0745187	-0.0127547	-0.0267027	0.0419983	0.0450157	0.126033	0.0843293	0.384439	0.101892	0.779785	0.558255	0.357038	0.323516	0.00554152	0.064051	1.84839e-18	blue
DOCK11	-0.0582107	-0.00857536	-0.064435	-0.0489076	-0.0161116	-0.0314244	0.0680015	-0.252646	0.201574	0.850894	0.15739	0.2834	0.723943	0.490822	0.13561	1.80557e-08	yellow
PRC1	0.130682	-0.0327015	-0.00137585	0.107118	0.0600386	0.210817	0.092315	0.434157	0.0040156	0.473362	0.97594	0.0185305	0.187754	2.95671e-06	0.0425699	1.2708e-23	blue
SMPD1	0.0248863	-0.0557535	-0.0838473	-0.0311898	-0.00351699	0.121494	0.00674255	-0.52135	0.585341	0.221297	0.0655917	0.494066	0.938549	0.00751552	0.8825	5.14674e-35	yellow
SUGP2	0.113697	-0.0111163	-0.0133758	0.0373484	0.0818232	0.214142	0.0602025	0.135134	0.0124054	0.807479	0.769357	0.412801	0.0723985	2.0416e-06	0.186549	0.00292187	blue
BCAS2	0.125404	-0.0737577	-0.0614091	0.120576	0.0820397	0.257637	0.09338	0.380896	0.00578364	0.105448	0.177858	0.00798399	0.0716439	9.20577e-09	0.0402277	4.00427e-18	blue
REPS2	0.11294	-0.0612916	-0.1085	0.0463227	0.0756558	0.241965	0.0777615	0.0590176	0.0130048	0.178691	0.0170602	0.309652	0.0967579	7.27821e-08	0.0877954	0.195385	blue
CHMP7	0.105397	-0.0238232	-0.116372	0.0605261	0.0320714	0.298225	0.105974	0.11143	0.0205146	0.601471	0.0104786	0.184188	0.481933	2.23137e-11	0.0198296	0.0142769	blue
CDKN2A	0.119442	-0.101163	-0.132379	0.0941886	0.00756427	0.298242	0.0839819	0.322715	0.00859857	0.0262	0.00356121	0.0385231	0.868304	2.22528e-11	0.0651585	3.61065e-13	blue
SEMA3G	0.0363723	-0.0193328	-0.086748	-0.0464219	-0.0175258	0.136194	0.0174888	-0.179161	0.425129	0.671696	0.0567623	0.308615	0.700831	0.00270515	0.701431	7.51529e-05	yellow
ZBTB49	0.0750699	-0.0813373	-0.0616105	0.0594377	0.0494899	0.243249	0.0745904	0.0370173	0.0993768	0.0741156	0.176437	0.192218	0.277701	6.17622e-08	0.101562	0.416958	blue
SAE1	0.168488	-0.00842082	0.0536021	0.128232	0.106	0.208464	0.091312	0.344617	0.000199269	0.85355	0.239667	0.00476437	0.0197997	3.8288e-06	0.0448797	6.48497e-15	blue
MPDZ	0.0242842	0.00644995	-0.0218912	-0.0636086	0.0596284	0.146454	0.0379279	-0.334222	0.594452	0.887565	0.631285	0.162794	0.190793	0.00124775	0.405583	4.54828e-14	yellow
CTSK	0.0319529	0.0148348	0.108154	0.0230929	0.0905162	-0.00910009	0.0666897	-0.576123	0.483555	0.745028	0.0174184	0.612666	0.0467866	0.841886	0.143333	4.67625e-44	yellow
DOC2B	0.140522	-0.052575	-0.122778	0.0413761	-0.0612713	0.230102	0.0296574	0.214006	0.00196372	0.248804	0.00690156	0.364213	0.178835	3.17648e-07	0.515536	2.07303e-06	blue
SGO1	0.0982079	-0.0477156	-0.100185	0.143586	0.0622085	0.319682	0.0752555	0.462192	0.0309304	0.295313	0.0276915	0.00155697	0.172268	6.14419e-13	0.0985413	6.19485e-27	blue
LATS2	-0.0184135	0.013703	-0.00157974	-0.0435691	0.0391587	0.0306247	0.067177	-0.540093	0.68646	0.763882	0.972376	0.339323	0.390506	0.501927	0.140426	6.35508e-38	yellow
AIMP1	0.0756821	-0.024593	0.0614697	0.109183	0.0882824	0.122191	0.055302	0.341678	0.0966415	0.589771	0.17743	0.0163724	0.0525056	0.00717645	0.225066	1.13323e-14	blue
COL8A1	0.0437331	0.0432772	0.0543683	0.00471808	0.111563	0.0263859	0.0640341	-0.510354	0.337507	0.342573	0.233006	0.917628	0.0141608	0.562935	0.159995	2.16451e-33	yellow
BCAT2	0.180353	0.00986728	-0.00562965	0.100074	0.10453	0.224694	0.0504889	0.346233	6.71605e-05	0.828755	0.901787	0.0278654	0.0215825	6.0595e-07	0.268105	4.75911e-15	blue
CEP95	0.177551	-0.00921364	-0.00621885	0.0654145	0.118688	0.228734	0.0506749	0.316236	8.73817e-05	0.83994	0.891568	0.15116	0.00903004	3.74565e-07	0.266343	1.11585e-12	blue
UTP6	0.128151	0.0466531	0.08404	0.0694047	0.116941	0.185715	0.0313696	0.33776	0.00479108	0.30621	0.0649723	0.127706	0.0101048	4.01339e-05	0.491579	2.36291e-14	blue
BIRC5	0.160673	-0.0139191	0.0376993	0.186523	0.118618	0.221888	0.118332	0.431004	0.000392532	0.760271	0.408422	3.70889e-05	0.00907132	8.41987e-07	0.00924051	2.86872e-23	blue
CXCL12	0.0248843	0.0553376	-0.142548	-0.0597002	-0.0625067	0.073111	0.117919	-0.424763	0.585371	0.224767	0.0016852	0.190258	0.170217	0.108546	0.00948975	1.40209e-22	yellow
PSIP1	0.0655594	-0.0119814	-0.130583	0.0671792	0.0365425	0.319458	0.0607165	0.311754	0.150255	0.792823	0.00404352	0.140413	0.422963	6.38799e-13	0.18281	2.39714e-12	blue
ETV6	0.108852	-0.0132246	-0.152115	0.0787183	0.00921869	0.238154	0.0956353	0.00517148	0.0167033	0.771893	0.000796646	0.0839501	0.839853	1.17845e-07	0.0356257	0.909744	blue
TNS1	0.0681473	-0.0422079	-0.0914943	-0.0268473	0.0666108	0.0892583	0.0844277	-0.538199	0.134771	0.354642	0.0444523	0.556124	0.143809	0.0499391	0.06374	1.27475e-37	yellow
C5	0.110855	-0.0547598	-0.0971828	0.01756	0.0369826	0.291054	0.0451666	0.18608	0.0147898	0.229653	0.0327337	0.700275	0.417395	6.95059e-11	0.321895	3.8731e-05	blue
L3MBTL2	0.136943	-0.0299163	-0.0853883	0.10298	0.0588635	0.253609	0.0438403	0.102991	0.00256089	0.511874	0.06077	0.0236122	0.196556	1.5874e-08	0.336323	0.0235973	blue
ACAT2	0.186449	-0.075447	0.000486602	0.10934	0.0765164	0.143544	0.0553931	0.421587	3.73587e-05	0.0976845	0.99149	0.016218	0.0930105	0.00156191	0.224302	3.10427e-22	blue
ARMH4	0.0584726	0.0305939	0.0643803	-0.0495213	0.0964651	0.0911648	0.0149694	-0.446404	0.19955	0.502357	0.157743	0.277395	0.034049	0.0452275	0.742797	4.95431e-25	yellow
AJM1	0.142352	-0.0516704	-0.106253	0.112832	0.0640825	0.189273	0.0905796	0.225991	0.00171047	0.257051	0.0195058	0.0130922	0.159679	2.82874e-05	0.0466323	5.19795e-07	blue
PEA15	0.00559031	-0.0585492	0.0191093	0.0175057	0.0506401	0.159452	0.0426419	-0.50875	0.90247	0.198961	0.675274	0.701156	0.266671	0.000435172	0.349711	3.69293e-33	yellow
GOLM1	0.0246859	0.0990202	0.0510747	0.0357084	0.0898171	0.186993	0.0527974	-0.29536	0.588366	0.0295624	0.262584	0.433633	0.0485174	3.54232e-05	0.246805	3.52691e-11	yellow
RRBP1	0.02529	0.0240381	0.0116557	-0.0631119	0.00668879	0.0318302	-0.0438638	-0.397032	0.579268	0.598194	0.798333	0.166109	0.88343	0.485237	0.336064	1.09652e-19	yellow
TTYH3	0.0167521	-0.0196029	0.00948073	0.0215658	0.0239364	0.0419232	0.0680434	-0.458206	0.713442	0.667383	0.835365	0.636367	0.599744	0.3579	0.135368	1.91358e-26	yellow
HEG1	-0.00951244	-0.00247279	-0.0161765	-0.0845408	0.0117881	0.0576006	0.0656135	-0.517081	0.834823	0.956772	0.722877	0.0633843	0.796093	0.206347	0.149918	2.23356e-34	yellow
STRADA	0.101767	0.0033052	-0.0817249	0.0111223	0.0694836	0.217044	0.0377274	0.130294	0.0253148	0.942243	0.0727434	0.807377	0.127273	1.47054e-06	0.408072	0.00412647	blue
PNKP	0.155559	0.0659803	-0.0120508	0.101352	0.108962	0.234785	-0.002836	0.124277	0.000601768	0.147649	0.791652	0.0259196	0.0165927	1.79211e-07	0.95043	0.00624201	blue
MCM3	0.169302	-0.0358004	-0.0850843	0.140533	0.0615549	0.296861	0.109478	0.446746	0.000185355	0.432449	0.0616975	0.00196214	0.176829	2.77677e-11	0.0160824	4.51539e-25	blue
RMI1	0.0934768	-0.0312604	-0.103348	0.0603973	0.0282403	0.219484	0.073956	0.364687	0.0400202	0.493089	0.0231165	0.185125	0.535811	1.11213e-06	0.104512	1.22197e-16	blue
RNF34	0.0728762	-0.0274119	-0.103893	0.0527061	-0.0251831	0.231054	0.0796804	0.234059	0.109688	0.547846	0.0223982	0.247625	0.580873	2.83009e-07	0.0802217	1.95986e-07	blue
CALML4	0.130555	0.00919868	-0.0433232	0.0528375	0.0253602	0.176102	0.0532089	0.288379	0.00405158	0.840196	0.342059	0.246446	0.578216	9.99759e-05	0.243137	1.05344e-10	blue
GNG11	0.0795148	-0.0104301	-0.0270717	-0.0113653	0.024613	0.0797595	0.0847495	-0.46344	0.0808536	0.819151	0.552827	0.803253	0.589468	0.0799213	0.0627322	4.33814e-27	yellow
NT5DC1	0.129869	-0.0403954	-0.100935	0.0158028	0.0217751	0.204197	0.0189379	0.271004	0.00425117	0.375703	0.0265416	0.729024	0.633095	6.07357e-06	0.678024	1.41166e-09	blue
SLF1	0.13037	-0.0563442	-0.135804	0.095094	0.0437771	0.32809	0.0585081	0.358494	0.00410447	0.216434	0.00278303	0.0366874	0.337021	1.38676e-13	0.199276	4.28998e-16	blue
BLOC1S5	0.159067	-0.166916	-0.0173869	0.0494884	0.0288161	0.204149	0.118012	0.190712	0.000449529	0.000228948	0.703088	0.277715	0.527524	6.10506e-06	0.00943358	2.45102e-05	blue
TNS3	0.0458	-0.0340942	-0.0605083	0.0172993	0.0318431	0.146317	0.0753671	-0.542411	0.315148	0.454718	0.184318	0.704514	0.48506	0.00126107	0.0980415	2.6959e-38	yellow
RTL8C	0.0928078	-0.109776	-0.0347903	-0.003107	0.0466197	0.091679	-0.0206505	-0.366247	0.0414722	0.015795	0.445556	0.945701	0.306556	0.0440225	0.650755	8.86781e-17	yellow
KIRREL1	0.0234384	-0.0366147	0.0216804	-0.0537049	-0.024311	-0.0558292	0.0821745	-0.437672	0.607358	0.422047	0.634576	0.238765	0.594044	0.22067	0.0711774	5.07534e-24	yellow
SLC39A14	0.0351061	-0.0642892	0.0146052	0.0183226	0.0315058	0.144688	0.123471	-0.342712	0.441434	0.158333	0.748842	0.687926	0.489699	0.0014306	0.00658896	9.31881e-15	yellow
COL4A2	0.00821955	-0.0553584	-0.0271042	0.0127786	0.0601282	0.102732	0.0970374	-0.458695	0.857013	0.224593	0.55235	0.779384	0.187095	0.0239522	0.0329966	1.66775e-26	yellow
C1orf112	0.112261	-0.0202167	-0.114593	0.123511	0.0302802	0.327337	0.0793382	0.359424	0.0135642	0.65762	0.0117281	0.00657151	0.506752	1.58748e-13	0.0815322	3.55838e-16	blue
COQ3	0.101361	0.0389728	-0.0460628	0.0689341	0.0809491	0.150771	0.00819381	0.501377	0.0259071	0.392762	0.312377	0.130316	0.0755112	0.00088746	0.857456	4.14852e-32	blue
GINS1	0.136065	-0.0306745	-0.0504268	0.133878	0.0556823	0.237569	0.0628825	0.448562	0.00273063	0.501232	0.268694	0.00319909	0.221889	1.268e-07	0.167658	2.75803e-25	blue
PAM	-0.0457376	-0.0209084	0.0414169	-0.0615184	0.0892339	-0.0797453	0.0550307	-0.501571	0.315809	0.646687	0.36374	0.177086	0.050002	0.0799751	0.227353	3.89559e-32	yellow
RBBP4	0.163286	-0.0875595	-0.111675	0.104895	0.0688531	0.336502	0.120754	0.256221	0.000313976	0.0544768	0.0140638	0.0211275	0.130769	2.98531e-14	0.00789132	1.11605e-08	blue
MCM5	0.19308	-0.0536153	-0.13506	0.127902	0.0696272	0.287222	0.121319	0.350403	1.93176e-05	0.239551	0.00293752	0.00487437	0.126486	1.25929e-10	0.00760304	2.12438e-15	blue
MMACHC	0.110968	-0.0899969	-0.0385771	0.0831594	0.0494085	0.214747	0.0817649	0.312122	0.0146879	0.0480671	0.397588	0.0678437	0.278493	1.90742e-06	0.0726029	2.25246e-12	blue
ORC1	0.147942	-0.0532661	-0.054806	0.145149	0.0619761	0.26555	0.139398	0.495662	0.00111056	0.242629	0.229259	0.00138062	0.173879	3.07203e-09	0.00213588	2.599e-31	blue
LY75	0.0869672	-0.0433966	-0.132765	0.083265	0.0507066	0.300601	0.0552062	0.152078	0.0561373	0.341241	0.0034646	0.0674939	0.266044	1.52064e-11	0.225872	0.00079907	blue
ANTXR1	0.0478448	0.0233504	0.0201632	-0.0517275	0.0737343	0.0344523	0.0529399	-0.59703	0.294006	0.608709	0.658468	0.256525	0.105559	0.449991	0.24553	5.59721e-48	yellow
UBTD1	0.00431387	0.00987695	0.0938459	-0.0124379	0.0976261	0.00738396	0.0258619	-0.551449	0.924663	0.828589	0.0392379	0.785119	0.0319432	0.871415	0.570717	8.91647e-40	yellow
FAF1	0.188476	-0.0968064	-0.0495421	0.10383	0.0982079	0.295851	0.130983	0.360865	3.06113e-05	0.0334179	0.277193	0.0224798	0.0309304	3.26204e-11	0.00393124	2.66064e-16	blue
TTC3	0.107751	-0.0410901	-0.0688795	-0.0342168	0.0798287	0.21375	0.0688462	-0.235095	0.0178445	0.367542	0.130621	0.453096	0.079659	2.13329e-06	0.130808	1.72477e-07	yellow
SLC25A14	0.164757	-0.0189803	-0.0507683	0.103706	0.116711	0.329975	0.00647059	0.216399	0.00027646	0.677343	0.265461	0.0226421	0.0102549	9.86955e-14	0.887207	1.58247e-06	blue
NSMCE4A	0.164755	0.001168	0.00573798	0.128135	0.0747415	0.286016	0.0575807	0.438248	0.000276513	0.979574	0.899907	0.00479637	0.100869	1.51525e-10	0.206505	4.36244e-24	blue
DIP2C	0.0121727	-0.0476621	-0.0140976	-0.0310753	0.0342341	0.151949	0.100837	-0.456781	0.789593	0.295856	0.757291	0.495654	0.452868	0.000807424	0.0266891	2.85343e-26	yellow
SLC25A19	0.146521	-0.0494554	0.0597963	0.0947276	0.136713	0.300484	0.128488	0.462824	0.00124123	0.278036	0.189544	0.0374209	0.00260433	1.54985e-11	0.0046806	5.17315e-27	blue
CNRIP1	0.0670524	0.0502876	0.0370655	0.0720432	0.0291261	0.0708836	0.101883	-0.523121	0.141165	0.270019	0.416352	0.113818	0.523091	0.119768	0.0251467	2.78276e-35	yellow
RSRC2	0.130663	-0.0457954	0.0122958	0.039623	0.120833	0.227504	0.0730571	0.211153	0.00402099	0.315197	0.787516	0.384907	0.00784997	4.3406e-07	0.108807	2.8488e-06	blue
PDGFRL	0.0797078	0.0700141	0.037152	-0.0159571	0.0682915	0.0766305	0.0386335	-0.54633	0.0801175	0.124387	0.415265	0.726484	0.133946	0.0925223	0.396897	6.22752e-39	yellow
FILIP1L	0.040836	-0.0715936	-0.0470876	-0.0527972	-0.0354176	0.0123836	0.0713606	-0.622301	0.370514	0.116096	0.301722	0.246807	0.437389	0.786034	0.117291	4.03187e-53	yellow
RASA3	0.0438229	-0.0615296	0.0642029	0.0166607	0.0862396	0.16736	0.130276	-0.469009	0.336515	0.177007	0.158894	0.714937	0.0582344	0.000220168	0.00413167	8.69416e-28	yellow
ZNF576	0.212223	-0.00705659	-0.103028	0.177561	0.10144	0.29669	0.0531885	0.227923	2.52993e-06	0.87707	0.023547	8.73026e-05	0.0257903	2.85366e-11	0.243317	4.12838e-07	blue
SASS6	0.133674	-0.0755422	-0.0922768	0.0999116	0.0286733	0.259399	0.0581634	0.46392	0.00324637	0.097261	0.0426559	0.0281213	0.529573	7.23307e-09	0.201941	3.78157e-27	blue
RNF227	0.193858	-0.0551815	-0.0183003	0.0252958	0.0724413	0.180667	0.028273	0.19948	1.78513e-05	0.22608	0.688286	0.579181	0.111829	6.51925e-05	0.535339	1.00022e-05	blue
CIT	0.150916	-0.0295133	-0.060557	0.117193	0.0721641	0.293682	0.070069	0.316603	0.000877193	0.517579	0.183964	0.00994325	0.11321	4.60006e-11	0.124091	1.04745e-12	blue
ARSK	0.0996789	-0.0878263	-0.0599738	0.0534434	0.117885	0.267723	0.0620804	0.0620183	0.0284916	0.0537422	0.188231	0.241063	0.00951107	2.25843e-09	0.173155	0.173586	blue
TBXA2R	0.087296	-0.00622886	0.0143777	0.0538981	0.0416167	0.114724	0.0371908	-0.44073	0.0552102	0.891395	0.752625	0.237077	0.361428	0.0116317	0.414777	2.26403e-24	yellow
AEBP1	0.0850422	0.00941218	0.0787987	0.0272488	0.115763	0.0444504	0.0498391	-0.658571	0.0618269	0.836539	0.0836331	0.550232	0.0108923	0.329635	0.27432	2.21683e-61	yellow
GMNN	0.135444	-0.0315245	-0.0490692	0.149821	0.075817	0.216991	0.0959571	0.531639	0.00285684	0.48944	0.28181	0.000957298	0.0960467	1.47947e-06	0.035007	1.3725e-36	blue
E2F1	0.144132	-0.0412541	-0.107138	0.0441346	0.0267054	0.209211	0.0858189	0.312309	0.00149308	0.36563	0.0185082	0.333086	0.558214	3.52853e-06	0.0594765	2.18218e-12	blue
TMEM106C	0.171602	-0.0925333	-0.039677	0.0959398	0.119841	0.255185	0.0968206	0.36024	0.000150815	0.0420806	0.384259	0.03504	0.00837764	1.28398e-08	0.033392	3.01884e-16	blue
ASPN	0.0906875	0.0426077	0.0504623	-0.00887656	0.0623484	-0.0104432	0.071684	-0.557638	0.0463704	0.350099	0.268357	0.845721	0.171303	0.818928	0.115635	8.13061e-41	yellow
MAGED2	0.103409	0.000200942	-0.0714118	0.0280687	0.0854702	0.252652	0.0349701	-0.387958	0.0230347	0.996486	0.117028	0.538293	0.0605221	1.80429e-08	0.443207	8.49817e-19	yellow
GALNT15	0.0228504	0.0821142	0.0264441	-0.0378988	0.0391398	-0.0225559	0.0800814	-0.529877	0.616404	0.0713859	0.562073	0.405944	0.390735	0.620956	0.0787078	2.57595e-36	yellow
EFEMP2	0.0932141	-0.00273472	0.0629942	0.00908865	0.065833	0.149132	0.0194902	-0.572336	0.0405853	0.952199	0.166902	0.842083	0.148557	0.00101112	0.669181	2.24105e-43	yellow
TP53	0.092444	-0.0491632	-0.140521	0.0570908	0.0199187	0.244935	0.0576399	0.160031	0.0422801	0.280889	0.00196392	0.210398	0.662353	4.97149e-08	0.206037	0.000414446	blue
DELE1	0.101854	-0.00313826	-0.0937551	0.0799313	0.074139	0.285812	0.0207499	0.0224578	0.0251881	0.945155	0.0394292	0.0792715	0.103654	1.56348e-10	0.649186	0.622476	blue
CTIF	0.0716953	-0.0438842	-0.00446128	-0.00139085	0.051112	0.121497	0.111063	-0.409889	0.115578	0.335839	0.922096	0.975678	0.262235	0.00751404	0.0146026	5.39738e-21	yellow
ITGA11	0.0896923	0.0154649	0.0749184	0.025196	0.144595	0.0632389	0.00369707	-0.529765	0.048832	0.734597	0.100063	0.580679	0.0014409	0.165257	0.935409	2.68054e-36	yellow
SIGIRR	0.174095	-0.0219809	-0.127684	0.132509	0.037913	0.310686	0.0756864	0.27706	0.000120242	0.629887	0.00494817	0.00352833	0.405768	2.87072e-12	0.0966225	5.831e-10	blue
PWWP2A	0.0963892	-0.0777722	-0.148039	0.0778921	-0.00782691	0.236828	0.0684848	0.128801	0.0341907	0.0877518	0.00110221	0.0872626	0.863775	1.39092e-07	0.132846	0.00457993	blue
MTHFD1	0.0386341	-0.121905	-0.0489941	0.0485114	-7.17151e-05	0.154935	0.0786839	0.31563	0.396891	0.00731386	0.282549	0.287323	0.998746	0.00063344	0.0840859	1.23824e-12	blue
UNG	0.222451	-0.053844	-0.0567579	0.113776	0.0694676	0.262484	0.0722122	0.426265	7.8843e-07	0.23755	0.213075	0.0123447	0.12736	4.72074e-09	0.11297	9.59878e-23	blue
RUSC2	0.0720249	-0.0966964	-0.0981801	-0.0298446	0.0501142	0.121031	0.067301	-0.485103	0.113909	0.0336204	0.0309782	0.512887	0.271676	0.00774874	0.139693	7.04959e-30	yellow
SLIT3	0.088791	-0.0229219	-0.110816	0.00400993	0.0136794	0.100011	0.0378046	-0.389904	0.0511546	0.615302	0.0148245	0.929957	0.764275	0.0279646	0.407113	5.50717e-19	yellow
ZBTB12	0.153983	-0.0319424	0.000207576	0.0458608	0.044779	0.270164	0.0900876	0.276384	0.00068469	0.483699	0.99637	0.314506	0.326069	1.59291e-09	0.0478415	6.44297e-10	blue
WEE1	0.0961401	-0.0902828	-0.091888	0.017024	-0.00337401	0.146984	0.0433367	0.287821	0.0346594	0.0473587	0.0435406	0.709001	0.941042	0.00119721	0.341908	1.14822e-10	blue
BCL11A	0.100978	-0.0312485	-0.067497	0.11678	0.0169224	0.207412	0.0153501	0.273491	0.0264771	0.493253	0.138541	0.0102095	0.71066	4.29394e-06	0.736495	9.84401e-10	blue
CSTF3	0.116641	0.0158695	-0.0264803	0.0777127	0.0589174	0.172331	0.0460049	0.390705	0.0103008	0.727925	0.561538	0.0879955	0.196146	0.000141191	0.312987	4.60224e-19	blue
RASSF8	-0.00955281	-0.0767721	-0.0559919	-0.00912946	0.00213498	0.108362	0.101214	-0.37376	0.834132	0.0919197	0.219325	0.841383	0.962673	0.0172026	0.0261244	1.84656e-17	yellow
LRRC17	0.0530067	0.0258272	0.0349645	-0.0580078	0.0372486	0.0684303	0.0723901	-0.49159	0.244934	0.571234	0.443279	0.203152	0.414052	0.133155	0.112083	9.40736e-31	yellow
ZNF469	0.0337336	0.0388697	0.0254472	-0.0043757	0.057637	-0.0254817	0.0927125	-0.553022	0.459505	0.394015	0.576912	0.923586	0.206061	0.576396	0.0416826	4.87384e-40	yellow
SSPN	0.0223189	0.00733165	-0.0411031	-0.0329044	0.0203843	0.15272	0.0516985	-0.538978	0.62463	0.872318	0.36739	0.47062	0.654964	0.000758656	0.256792	9.57942e-38	yellow
ZNF521	0.0173976	0.00446226	-0.0464752	-0.0415188	-0.0049602	0.0762787	0.0223089	-0.513482	0.702915	0.922079	0.30806	0.36256	0.913417	0.0940336	0.624786	7.57759e-34	yellow
AUNIP	0.152016	-0.0613846	0.0726161	0.102263	0.0894138	0.216289	0.135695	0.549278	0.000803031	0.178032	0.110965	0.0246057	0.04954	1.60224e-06	0.00280522	2.04158e-39	blue
SF3A2	0.110843	0.0249157	-0.116525	0.0600187	0.0145197	0.252557	0.0531861	0.321113	0.0148	0.584898	0.0103768	0.1879	0.750262	1.82729e-08	0.243338	4.78499e-13	blue
SVIP	0.133823	-0.0901769	-0.150234	0.116555	0.0549681	0.229612	0.0749007	0.244342	0.00321182	0.0476202	0.000926371	0.0103571	0.227883	3.36985e-07	0.100144	5.36683e-08	blue
PTPRG	-0.00603134	-0.00394637	0.0149645	-0.083108	0.0365973	0.0596073	0.0859896	-0.395515	0.894818	0.931064	0.742878	0.0680142	0.422268	0.19095	0.0589698	1.55093e-19	yellow
TARDBP	0.153142	-0.0551971	0.0177965	0.0681511	0.108691	0.17953	0.0780489	0.379163	0.000733158	0.225949	0.696436	0.134749	0.0168659	7.25925e-05	0.0866261	5.82447e-18	blue
SPRED1	-0.0155867	0.0227231	-0.0693172	-0.030778	-0.0251653	0.0707593	0.0503982	-0.301351	0.732587	0.618369	0.128188	0.499788	0.581142	0.12042	0.268966	1.34631e-11	yellow
APBB2	-0.0588127	-0.0843957	0.0803786	-0.0899976	0.0676587	0.0164752	0.0525602	-0.474067	0.196943	0.0638412	0.0776006	0.0480654	0.137596	0.717976	0.248938	1.96746e-28	yellow
AURKB	0.159502	0.00204215	0.00955845	0.135432	0.059565	0.272973	0.0624774	0.49192	0.000433346	0.964295	0.834035	0.00285935	0.191266	1.06153e-09	0.170418	8.48021e-31	blue
ENTPD1	0.0286639	0.0655546	-0.0388925	0.0243158	0.00535217	0.119909	0.101148	-0.352529	0.529709	0.150285	0.393737	0.593972	0.906605	0.00834025	0.026222	1.40134e-15	yellow
PARPBP	0.142398	-0.00795385	-0.0868882	0.102509	0.043913	0.273695	0.0539031	0.449578	0.00170441	0.861588	0.0563619	0.0242606	0.335522	9.55618e-10	0.237034	2.09067e-25	blue
POSTN	0.0504839	0.0507418	0.081299	0.00382061	0.0929967	0.0664447	0.0548181	-0.615234	0.268152	0.265711	0.0742523	0.933256	0.0410578	0.144813	0.229156	1.23188e-51	yellow
FAM161A	0.15091	-0.0500705	-0.0505518	0.0664052	0.063529	0.218099	0.0719613	0.165628	0.000877624	0.272095	0.267508	0.145052	0.163323	1.30379e-06	0.11423	0.000256276	blue
RAB23	0.0493606	0.0187523	-0.0226273	-0.0160551	-0.0144528	0.0973634	0.0843073	-0.309832	0.278959	0.681005	0.619851	0.724872	0.751376	0.0324097	0.0641205	3.31432e-12	yellow
CALU	0.0491583	-0.06506	0.0125848	-0.00312402	0.0547105	0.142468	0.0754099	-0.523396	0.280937	0.153393	0.782644	0.945404	0.230073	0.00169547	0.0978502	2.52877e-35	yellow
RGS3	0.0294637	0.0695805	-0.0432785	-0.0415253	0.0266322	0.0863367	0.0658912	-0.500913	0.518284	0.126742	0.342558	0.362485	0.559295	0.0579509	0.148197	4.8209e-32	yellow
COPS4	0.15592	-0.0967881	0.0164039	0.0947855	0.118413	0.212792	0.130283	0.200573	0.000584146	0.0334517	0.719144	0.0373043	0.00919251	2.37458e-06	0.00412982	8.91909e-06	blue
BUB3	0.0779847	-0.0284509	0.0271269	0.123729	0.0596843	0.27289	0.0824102	0.421613	0.0868859	0.532773	0.552017	0.00647596	0.190376	1.0743e-09	0.0703676	3.08422e-22	blue
FOXS1	0.0987749	0.0503088	-0.00473356	0.078885	0.0958782	0.147488	0.0025752	-0.360961	0.0299699	0.269818	0.917358	0.0832942	0.0351578	0.00115089	0.954984	2.60952e-16	yellow
CKS1B	0.168356	0.0174417	0.0772265	0.168625	0.144395	0.25664	0.107346	0.470503	0.00020161	0.702197	0.0900066	0.000196859	0.0014632	1.05436e-08	0.0182806	5.61896e-28	blue
METTL2A	0.177194	0.0379351	-0.0120539	0.0803352	0.104174	0.209944	0.0891232	0.454444	9.03428e-05	0.405495	0.791599	0.0777617	0.0220357	3.25543e-06	0.050288	5.47298e-26	blue
COQ2	0.156057	-0.102192	-0.0611749	0.106539	0.0786975	0.263739	0.0283607	0.377184	0.000577595	0.0247058	0.179522	0.0191783	0.0840322	3.96226e-09	0.534073	8.91088e-18	blue
KIF24	0.0999121	-0.00486826	-0.164758	0.0255438	-0.00338686	0.255973	0.0968781	0.275366	0.0281205	0.915015	0.000276435	0.575467	0.940818	1.15424e-08	0.0332868	7.48345e-10	blue
ATXN1	-0.00776875	-0.0497665	-0.0409711	-0.101193	0.00821284	-0.0608631	0.0966436	-0.411732	0.864777	0.275021	0.368931	0.026156	0.857128	0.181753	0.0337177	3.46759e-21	yellow
PPP2R2A	0.0562333	-0.0142581	-0.0379038	0.0749009	0.0207829	0.111381	0.0314741	0.291676	0.217342	0.754617	0.405882	0.100143	0.648666	0.0143204	0.490135	6.30647e-11	blue
BRD8	0.159094	-0.0416426	-0.0980356	0.153668	0.0976152	0.301388	0.0355939	0.273471	0.000448484	0.36113	0.0312274	0.000702529	0.0319623	1.33835e-11	0.43511	9.87225e-10	blue
SYDE1	0.0832919	0.0110124	0.0555366	-0.0158179	0.0365295	0.110533	0.0949688	-0.480398	0.0674052	0.809243	0.223103	0.728775	0.423128	0.0150838	0.0369365	2.95786e-29	yellow
CCNB1	0.0500124	-0.00218799	0.00730313	0.15201	0.064777	0.216127	0.0678677	0.51591	0.272653	0.961747	0.872811	0.00080345	0.155193	1.63201e-06	0.136383	3.32891e-34	blue
CWF19L1	0.222378	-0.0218291	0.00525521	0.0998845	0.0832038	0.298182	0.124098	0.433025	7.95197e-07	0.632253	0.908289	0.0281642	0.0676963	2.24677e-11	0.00631749	1.7041e-23	blue
KDELR3	0.0938224	0.020624	-0.0441001	-0.0341185	-0.040394	0.123999	0.0870834	-0.414184	0.0392873	0.651174	0.333465	0.454397	0.375719	0.00635965	0.0558082	1.91641e-21	yellow
IGFBP4	0.117372	0.00769764	0.00233538	-0.0226783	0.0936963	0.144296	0.0976222	-0.413012	0.00982985	0.866003	0.959172	0.619063	0.0395535	0.00147448	0.0319501	2.54603e-21	yellow
SH3RF3	0.073257	0.027309	0.000228914	-0.0231993	0.0847859	0.0739329	0.0619232	-0.556887	0.10784	0.54935	0.995996	0.61103	0.0626188	0.104621	0.174248	1.09013e-40	yellow
NEDD4L	0.14418	-0.00785811	-0.0489335	0.041603	0.0855277	0.17854	0.082287	0.183403	0.00148758	0.863237	0.283145	0.361587	0.0603488	7.96657e-05	0.0707899	5.0199e-05	blue
EXO5	0.13424	-0.110563	-0.121326	0.0804727	0.0309904	0.301003	0.137105	0.159691	0.00311677	0.0150555	0.00759945	0.0772527	0.496832	1.42474e-11	0.00253064	0.000426502	blue
RHNO1	0.132727	0.00707239	0.00697775	0.0733497	0.0834399	0.253086	0.0804546	0.305032	0.00347384	0.876797	0.878433	0.107394	0.066918	1.70242e-08	0.0773195	7.36791e-12	blue
TIFA	0.125222	-0.0665639	-0.0595138	0.134746	0.0652953	0.231727	0.112806	0.251132	0.00585573	0.144092	0.191648	0.00300502	0.151909	2.60767e-07	0.0131138	2.20866e-08	blue
CENPS	0.185748	0.00467998	-0.0757822	0.114632	0.125029	0.271731	0.0678936	0.421422	4.00029e-05	0.918291	0.0962001	0.0116993	0.00593261	1.27099e-09	0.136232	3.23472e-22	blue
HNRNPDL	0.0761484	0.0242072	0.133251	0.0583868	0.182703	0.216171	0.0574943	0.201352	0.0945983	0.595621	0.00334617	0.200211	5.36889e-05	1.62388e-06	0.207187	8.21653e-06	blue
NUP62	0.137272	-0.0269216	-0.100149	0.11149	0.0273374	0.255201	0.0889879	0.184025	0.00249981	0.555032	0.0277474	0.0142245	0.548935	1.28119e-08	0.0506394	4.72806e-05	blue
PRELID2	0.13454	-0.0286566	-0.055257	0.0751883	0.110216	0.222853	0.0362694	0.267031	0.00305015	0.529814	0.225445	0.0988431	0.0153781	7.52315e-07	0.42644	2.49169e-09	blue
RABL2A	0.176446	0.0264445	-0.0798192	0.0423734	0.08773	0.349887	0.0273004	0.203444	9.68373e-05	0.562067	0.079695	0.352757	0.0540064	2.34889e-15	0.549476	6.58175e-06	blue
GCH1	0.0293611	0.0330389	-0.09289	0.032194	-0.0469512	0.15484	0.034377	0.334831	0.519742	0.468807	0.0412914	0.48026	0.303126	0.000638387	0.450983	4.06553e-14	blue
KIAA1841	0.127701	-0.0203856	-0.00439324	0.0705504	0.0771773	0.242679	0.0346954	0.234331	0.00494233	0.654943	0.923281	0.121522	0.0902124	6.64404e-08	0.446799	1.8955e-07	blue
PPHLN1	0.0791755	0.0924466	-0.0448643	-0.00628168	0.0252524	0.23484	0.0137533	0.207552	0.0821613	0.0422743	0.325147	0.890479	0.579833	1.78009e-07	0.76304	4.22932e-06	blue
RBM22	0.0974633	-0.0338807	-0.150841	0.10732	0.0460133	0.277117	0.0591356	0.164673	0.0322316	0.457549	0.000882481	0.0183088	0.312897	5.78219e-10	0.194491	0.000278484	blue
BUB1B	0.137773	-0.0315885	-0.0371135	0.143355	0.0717903	0.258767	0.123949	0.467716	0.00240924	0.488559	0.415747	0.00158469	0.115095	7.88782e-09	0.00638112	1.26582e-27	blue
LMOD1	0.0703897	0.0205846	-0.00920537	0.00556071	0.107698	0.068934	0.0616048	-0.416297	0.122375	0.651796	0.840082	0.902983	0.0179006	0.130317	0.176478	1.14513e-21	yellow
AOC3	-0.00924837	0.0558632	-0.0470048	0.0015626	0.0539518	0.0733939	0.0627967	-0.438084	0.839345	0.220388	0.302574	0.972676	0.23661	0.107182	0.168239	4.55493e-24	yellow
TP73	0.0790512	-0.0610246	-0.18685	0.0829841	-0.0549189	0.160564	0.0287272	0.132667	0.0826445	0.180594	3.5923e-05	0.0684276	0.2283	0.000396176	0.528799	0.00348889	blue
TIE1	0.0435684	-0.00217508	-0.0500654	0.016662	0.0325518	0.0197482	0.0451104	-0.538953	0.339332	0.961972	0.272144	0.714917	0.475391	0.665066	0.322498	9.66845e-38	yellow
CENPL	0.158348	-0.0175682	-0.0144789	0.122763	0.0708812	0.277769	0.142703	0.388426	0.000477447	0.700141	0.750941	0.00690855	0.11978	5.25008e-10	0.00166538	7.65755e-19	blue
THBS2	0.00325686	0.00337429	0.0717669	-0.0377303	0.0873231	-0.0234606	0.0404727	-0.584427	0.943086	0.941038	0.115214	0.408037	0.0551344	0.607018	0.374789	1.39992e-45	yellow
PLA2G15	0.110424	-0.11094	0.0547213	0.0238126	0.105441	0.108648	0.0953331	-0.409368	0.0151838	0.0147125	0.229981	0.601633	0.0204623	0.0169093	0.036215	6.11344e-21	yellow
SOD3	-0.00110579	0.00114926	-0.115919	-0.0432323	-0.0154029	0.0789164	0.117157	-0.413437	0.980662	0.979902	0.0107852	0.343074	0.735622	0.0831711	0.0099664	2.29671e-21	yellow
STARD8	-0.0306878	0.0334511	-0.0877772	-0.00808274	-0.00748674	0.0531995	0.0610795	-0.499081	0.501047	0.463276	0.0538768	0.859368	0.869641	0.24322	0.180202	8.70571e-32	yellow
KNSTRN	0.134498	-0.0344472	0.0570805	0.132677	0.119956	0.190717	0.0973664	0.457059	0.00305937	0.450059	0.210481	0.00348625	0.00831513	2.44995e-05	0.0324042	2.64018e-26	blue
STIL	0.104364	-0.0749363	-0.0713621	0.111228	0.0290911	0.232625	0.0984121	0.411355	0.0217927	0.0999822	0.117284	0.0144556	0.523591	2.33693e-07	0.0305814	3.79682e-21	blue
FARP1	0.158858	0.0356458	0.0389839	-0.00711672	0.114833	0.138207	0.0789003	-0.235948	0.000457453	0.43444	0.392626	0.876031	0.011552	0.00233335	0.0832341	1.55184e-07	yellow
CCDC77	0.117931	-0.0067472	0.00460677	0.107739	0.078377	0.204741	0.113627	0.276372	0.00948295	0.88242	0.919564	0.017857	0.0853058	5.72968e-06	0.0124599	6.45457e-10	blue
WNK2	0.166889	0.00258688	-0.104193	0.078655	0.0874791	0.147356	0.0152171	0.215661	0.000229487	0.95478	0.0220114	0.0842001	0.0546997	0.00116286	0.738694	1.7204e-06	blue
SRSF2	0.115083	-0.040862	-0.0129075	0.109382	0.100314	0.250411	0.026676	0.476762	0.0113713	0.370209	0.777216	0.0161762	0.0274915	2.43015e-08	0.558649	8.82316e-29	blue
CNTROB	0.194711	-0.0246434	0.00495286	0.0599386	0.108592	0.177852	0.00972287	0.137418	1.63666e-05	0.589009	0.913544	0.188491	0.0169659	8.49613e-05	0.831223	0.00247306	blue
LSM6	0.123609	-0.0175945	-0.00334223	0.151334	0.0862146	0.227092	0.0353991	0.340576	0.00652839	0.699714	0.941597	0.000848313	0.0583077	4.55939e-07	0.437629	1.39491e-14	blue
MTFR2	0.0967209	0.0128646	0.0963015	0.137729	0.058857	0.191907	0.0329132	0.476373	0.0335751	0.777937	0.034355	0.00241714	0.196606	2.17431e-05	0.470502	9.91133e-29	blue
SELP	-0.0221912	-0.00594065	-0.167479	-0.0454677	-0.0945403	0.0430587	0.0518188	-0.247622	0.626614	0.896391	0.000217865	0.318677	0.0378008	0.345018	0.255685	3.50653e-08	yellow
CDC23	0.0722684	-0.0353631	-0.0536875	0.0855186	0.0732239	0.170141	0.0109799	0.270685	0.112689	0.438096	0.238918	0.0603761	0.108	0.000171977	0.809795	1.47793e-09	blue
NOX4	0.0926335	0.0255382	0.0786373	-0.0267347	0.100229	0.064885	0.0752144	-0.603687	0.0418576	0.57555	0.0842702	0.557783	0.0276235	0.154504	0.0987256	2.73977e-49	yellow
TPST1	0.0693298	0.0280148	0.0418666	-0.0593478	0.0767532	0.11844	0.09311	-0.378861	0.128119	0.539075	0.35855	0.192893	0.0920001	0.00917623	0.040811	6.21586e-18	yellow
TNFRSF11A	0.0709641	-0.0669808	-0.147893	0.0835125	-0.00729825	0.222724	0.0258339	0.122104	0.119347	0.141591	0.00111492	0.0666801	0.872895	7.63694e-07	0.571135	0.0072181	blue
CEP83	0.165241	-0.0506628	0.00627405	0.0810792	0.0358463	0.216555	0.101134	0.291101	0.000265075	0.266458	0.890611	0.075041	0.431859	1.55468e-06	0.0262428	6.90046e-11	blue
SGK3	0.0956053	-0.0244691	-0.00689339	-0.0263863	0.0705177	0.109108	0.0538139	0.246251	0.0356839	0.591648	0.879891	0.562929	0.121695	0.0164473	0.237812	4.19265e-08	blue
PARP2	0.13506	-0.0595357	0.00308079	0.054785	0.0943723	0.179897	0.116796	0.3571	0.00293758	0.191485	0.946158	0.229438	0.0381443	7.01216e-05	0.0101992	5.6698e-16	blue
H2AFV	0.204264	-0.0504086	-0.0336161	0.107809	0.1027	0.28037	0.111367	0.3015	6.02984e-06	0.268867	0.461071	0.0177819	0.0239958	3.5635e-10	0.0143325	1.31418e-11	blue
ELAVL1	0.172487	-0.0205263	-0.0201986	0.0506203	0.0782411	0.279831	0.0775484	0.347253	0.000139215	0.652718	0.657906	0.26686	0.0858508	3.86306e-10	0.0886711	3.9112e-15	blue
